# Supplementary material for: The infection of Harmonia axyridis by a parasitic nematode is mediated by entomopathogenic bacteria and triggers sex-specific host immune responses
Source: Sci Rep. 2018 Oct 29;8:15938. doi: 10.1038/s41598-018-34278-x (PMC6206131; doi:10.1038/s41598-018-34278-x)
Supplement: Supplementary file 2 — Dataset S1 [file 41598_2018_34278_MOESM2_ESM.xlsx]

## Sheet: qPCR data_24h
undetermined has been transformed to Cт 40
24 h n=1																						24 h n=2																						24 h n=3
control											nematode-infected											control																						control
sample	gene	Cт	Cт Mean		sample	gene	Cт	Cт Mean	ΔCт	mean ΔCт	sample	gene	Cт	Cт Mean		sample	gene	Cт	Cт Mean	ΔCт		sample	gene	Cт	Cт Mean		sample	gene	Cт	Cт Mean	ΔCт	mean ΔCт	sample	gene	Cт	Cт Mean		sample	gene	Cт	Cт Mean	ΔCт		sample	gene	Cт	Cт Mean		sample
24h_1_PBS-1	RPS3	21.3666	21.2999		24h_1_PBS-1	Col1	40	40	18.7001	17.3941	24h_1_N-1	RPS3	22.5247	22.4637		24h_1_N-1	Col1	40	40	17.5363		24h_2_PBS-1	RPS3	21.5272	21.4516		24h_2_PBS-1	Col1	37.9445	37.0519	15.6004	14.7531	24h_2_N-1	RPS3	21.9058	21.9095		24h_2_N-1	Col1	40	40	18.0905		24h_3_PBS-1	RPS3	27.9351	27.9317		24h_3_PBS-1
24h_1_PBS-1	RPS3	21.2333			24h_1_PBS-1	Col1	40				24h_1_N-1	RPS3	22.4026			24h_1_N-1	Col1	40				24h_2_PBS-1	RPS3	21.3759			24h_2_PBS-1	Col1	36.1594				24h_2_N-1	RPS3	21.9131			24h_2_N-1	Col1	40				24h_3_PBS-1	RPS3	27.9283			24h_3_PBS-1
24h_1_PBS-2	RPS3	20.8057	20.7438		24h_1_PBS-2	Col1	40	38.5568	17.813		24h_1_N-2	RPS3	20.9935	20.988		24h_1_N-2	Col1	38.4842	37.3447	16.3566		24h_2_PBS-2	RPS3	22.2565	22.1744		24h_2_PBS-2	Col1	38.1076	36.7861	14.6118		24h_2_N-2	RPS3	21.5349	21.5084		24h_2_N-2	Col1	39.8434	39.9217	18.4133		24h_3_PBS-2	RPS3	22.4435	22.39		24h_3_PBS-2
24h_1_PBS-2	RPS3	20.682			24h_1_PBS-2	Col1	37.1136				24h_1_N-2	RPS3	20.9826			24h_1_N-2	Col1	36.2051				24h_2_PBS-2	RPS3	22.0923			24h_2_PBS-2	Col1	35.4646				24h_2_N-2	RPS3	21.4818			24h_2_N-2	Col1	40				24h_3_PBS-2	RPS3	22.3365			24h_3_PBS-2
24h_1_PBS-3	RPS3	21.1339	21.1449		24h_1_PBS-3	Col1	37.8808	36.3992	15.2544		24h_1_N-3	RPS3	20.9621	20.9466		24h_1_N-3	Col1	40	40	19.0534		24h_2_PBS-3	RPS3	21.1317	21.0948		24h_2_PBS-3	Col1	40	38.6648	17.57		24h_2_N-3	RPS3	21.3249	21.3475		24h_2_N-3	Col1	37.0791	37.3493	16.0018		24h_3_PBS-3	RPS3	29.3325	29.234		24h_3_PBS-3
24h_1_PBS-3	RPS3	21.1558			24h_1_PBS-3	Col1	34.9177				24h_1_N-3	RPS3	20.9312			24h_1_N-3	Col1	40				24h_2_PBS-3	RPS3	21.058			24h_2_PBS-3	Col1	37.3296				24h_2_N-3	RPS3	21.37			24h_2_N-3	Col1	37.6195				24h_3_PBS-3	RPS3	29.1355			24h_3_PBS-3
24h_1_PBS-4	RPS3	21.668	21.6556		24h_1_PBS-4	Col1	40	40	18.3444		24h_1_N-4	RPS3	23.0566	23.0261		24h_1_N-4	Col1	40	40	16.9739		24h_2_PBS-4	RPS3	22.9085	22.8819		24h_2_PBS-4	Col1	37.4343	37.5671	14.6852		24h_2_N-4	RPS3	22.1978	22.1295		24h_2_N-4	Col1	37.3346	37.7744	15.6449		24h_3_PBS-4	RPS3	27.7996	27.7678		24h_3_PBS-4
24h_1_PBS-4	RPS3	21.6432			24h_1_PBS-4	Col1	40				24h_1_N-4	RPS3	22.9955			24h_1_N-4	Col1	40				24h_2_PBS-4	RPS3	22.8553			24h_2_PBS-4	Col1	37.6999				24h_2_N-4	RPS3	22.0612			24h_2_N-4	Col1	38.2143				24h_3_PBS-4	RPS3	27.7361			24h_3_PBS-4
24h_1_PBS-5	RPS3	21.8498	21.8042		24h_1_PBS-5	Col1	40	40	18.1958		24h_1_N-5	RPS3	21.9008	21.9108		24h_1_N-5	Col1	37.7876	38.8938	16.983		24h_2_PBS-5	RPS3	22.4888	22.4479		24h_2_PBS-5	Col1	39.2117	37.9289	15.481		24h_2_N-5	RPS3	22.2775	22.3142		24h_2_N-5	Col1	38.4401	37.7722	15.458		24h_3_PBS-5	RPS3	22.8672	22.8592		24h_3_PBS-5
24h_1_PBS-5	RPS3	21.7586			24h_1_PBS-5	Col1	40				24h_1_N-5	RPS3	21.9208			24h_1_N-5	Col1	40				24h_2_PBS-5	RPS3	22.4071			24h_2_PBS-5	Col1	36.6462				24h_2_N-5	RPS3	22.3509			24h_2_N-5	Col1	37.1042				24h_3_PBS-5	RPS3	22.8512			24h_3_PBS-5
24h_1_PBS-6	RPS3	21.2016	21.2106		24h_1_PBS-6	Col1	37.7311	37.2678	16.0572		24h_1_N-6	RPS3	21.8822	21.8664		24h_1_N-6	Col1	40	40	18.1336		24h_2_PBS-6	RPS3	23.8591	23.7802		24h_2_PBS-6	Col1	34.701	34.3504	10.5702		24h_2_N-6	RPS3	21.7037	21.753		24h_2_N-6	Col1	33.1916	33.2657	11.5128		24h_3_PBS-6	RPS3	23.7243	23.8938		24h_3_PBS-6
24h_1_PBS-6	RPS3	21.2197			24h_1_PBS-6	Col1	36.8045				24h_1_N-6	RPS3	21.8505			24h_1_N-6	Col1	40				24h_2_PBS-6	RPS3	23.7014			24h_2_PBS-6	Col1	33.9998				24h_2_N-6	RPS3	21.8022			24h_2_N-6	Col1	33.3398				24h_3_PBS-6	RPS3	24.0633			24h_3_PBS-6
24h_1_PBS-1	RPS3	21.3666	21.2999		24h_1_PBS-1	Col5	35.6734	35.3725	14.0726	12.9729	24h_1_N-1	RPS3	22.5247	22.4637		24h_1_N-1	Col5	33.914	34.2802	11.8165		24h_2_PBS-1	RPS3	21.5272	21.4516		24h_2_PBS-1	Col5	36.8084	36.5753	15.1237	12.1886	24h_2_N-1	RPS3	21.9058	21.9095		24h_2_N-1	Col5	33.6662	33.6748	11.7654		24h_3_PBS-1	RPS3	27.9351	27.9317		24h_3_PBS-1
24h_1_PBS-1	RPS3	21.2333			24h_1_PBS-1	Col5	35.0717				24h_1_N-1	RPS3	22.4026			24h_1_N-1	Col5	34.6465				24h_2_PBS-1	RPS3	21.3759			24h_2_PBS-1	Col5	36.3421				24h_2_N-1	RPS3	21.9131			24h_2_N-1	Col5	33.6835				24h_3_PBS-1	RPS3	27.9283			24h_3_PBS-1
24h_1_PBS-2	RPS3	20.8057	20.7438		24h_1_PBS-2	Col5	34.3419	34.4703	13.7265		24h_1_N-2	RPS3	20.9935	20.988		24h_1_N-2	Col5	33.5269	33.5835	12.5955		24h_2_PBS-2	RPS3	22.2565	22.1744		24h_2_PBS-2	Col5	35.9696	35.3909	13.2165		24h_2_N-2	RPS3	21.5349	21.5084		24h_2_N-2	Col5	35.1598	35.9917	14.4833		24h_3_PBS-2	RPS3	22.4435	22.39		24h_3_PBS-2
24h_1_PBS-2	RPS3	20.682			24h_1_PBS-2	Col5	34.5988				24h_1_N-2	RPS3	20.9826			24h_1_N-2	Col5	33.64				24h_2_PBS-2	RPS3	22.0923			24h_2_PBS-2	Col5	34.8122				24h_2_N-2	RPS3	21.4818			24h_2_N-2	Col5	36.8236				24h_3_PBS-2	RPS3	22.3365			24h_3_PBS-2
24h_1_PBS-3	RPS3	21.1339	21.1449		24h_1_PBS-3	Col5	31.6563	31.5428	10.3979		24h_1_N-3	RPS3	20.9621	20.9466		24h_1_N-3	Col5	33.2165	33.1887	12.2421		24h_2_PBS-3	RPS3	21.1317	21.0948		24h_2_PBS-3	Col5	32.8108	32.9841	11.8893		24h_2_N-3	RPS3	21.3249	21.3475		24h_2_N-3	Col5	33.1529	33.4036	12.0561		24h_3_PBS-3	RPS3	29.3325	29.234		24h_3_PBS-3
24h_1_PBS-3	RPS3	21.1558			24h_1_PBS-3	Col5	31.4292				24h_1_N-3	RPS3	20.9312			24h_1_N-3	Col5	33.161				24h_2_PBS-3	RPS3	21.058			24h_2_PBS-3	Col5	33.1574				24h_2_N-3	RPS3	21.37			24h_2_N-3	Col5	33.6543				24h_3_PBS-3	RPS3	29.1355			24h_3_PBS-3
24h_1_PBS-4	RPS3	21.668	21.6556		24h_1_PBS-4	Col5	33.9604	34.3144	12.6588		24h_1_N-4	RPS3	23.0566	23.0261		24h_1_N-4	Col5	34.8098	35.2394	12.2133		24h_2_PBS-4	RPS3	22.9085	22.8819		24h_2_PBS-4	Col5	32.0076	31.8105	8.92865		24h_2_N-4	RPS3	22.1978	22.1295		24h_2_N-4	Col5	34.9171	34.7984	12.6688		24h_3_PBS-4	RPS3	27.7996	27.7678		24h_3_PBS-4
24h_1_PBS-4	RPS3	21.6432			24h_1_PBS-4	Col5	34.6684				24h_1_N-4	RPS3	22.9955			24h_1_N-4	Col5	35.6689				24h_2_PBS-4	RPS3	22.8553			24h_2_PBS-4	Col5	31.6135				24h_2_N-4	RPS3	22.0612			24h_2_N-4	Col5	34.6796				24h_3_PBS-4	RPS3	27.7361			24h_3_PBS-4
24h_1_PBS-5	RPS3	21.8498	21.8042		24h_1_PBS-5	Col5	35.1123	35.5003	13.6961		24h_1_N-5	RPS3	21.9008	21.9108		24h_1_N-5	Col5	33.5118	34.0122	12.1015		24h_2_PBS-5	RPS3	22.4888	22.4479		24h_2_PBS-5	Col5	35.6981	35.8325	13.3845		24h_2_N-5	RPS3	22.2775	22.3142		24h_2_N-5	Col5	32.6531	32.8519	10.5377		24h_3_PBS-5	RPS3	22.8672	22.8592		24h_3_PBS-5
24h_1_PBS-5	RPS3	21.7586			24h_1_PBS-5	Col5	35.8883				24h_1_N-5	RPS3	21.9208			24h_1_N-5	Col5	34.5126				24h_2_PBS-5	RPS3	22.4071			24h_2_PBS-5	Col5	35.9668				24h_2_N-5	RPS3	22.3509			24h_2_N-5	Col5	33.0506				24h_3_PBS-5	RPS3	22.8512			24h_3_PBS-5
24h_1_PBS-6	RPS3	21.2016	21.2106		24h_1_PBS-6	Col5	34.9406	34.496	13.2854		24h_1_N-6	RPS3	21.8822	21.8664		24h_1_N-6	Col5	33.9084	33.8792	12.0128		24h_2_PBS-6	RPS3	23.8591	23.7802		24h_2_PBS-6	Col5	33.7458	34.3692	10.589		24h_2_N-6	RPS3	21.7037	21.753		24h_2_N-6	Col5	28.5479	28.5113	6.75834		24h_3_PBS-6	RPS3	23.7243	23.8938		24h_3_PBS-6
24h_1_PBS-6	RPS3	21.2197			24h_1_PBS-6	Col5	34.0514				24h_1_N-6	RPS3	21.8505			24h_1_N-6	Col5	33.8501				24h_2_PBS-6	RPS3	23.7014			24h_2_PBS-6	Col5	34.9926				24h_2_N-6	RPS3	21.8022			24h_2_N-6	Col5	28.4747				24h_3_PBS-6	RPS3	24.0633			24h_3_PBS-6
24h_1_PBS-1	RPS3	21.3666	21.2999		24h_1_PBS-1	Col8	34.5754	34.2324	12.9325	12.2578	24h_1_N-1	RPS3	22.5247	22.4637		24h_1_N-1	Col8	33.4545	33.5643	11.1006		24h_2_PBS-1	RPS3	21.5272	21.4516		24h_2_PBS-1	Col8	33.9133	33.5872	12.1357	11.8069	24h_2_N-1	RPS3	21.9058	21.9095		24h_2_N-1	Col8	34.0532	33.9678	12.0583		24h_3_PBS-1	RPS3	27.9351	27.9317		24h_3_PBS-1
24h_1_PBS-1	RPS3	21.2333			24h_1_PBS-1	Col8	33.8893				24h_1_N-1	RPS3	22.4026			24h_1_N-1	Col8	33.6741				24h_2_PBS-1	RPS3	21.3759			24h_2_PBS-1	Col8	33.2612				24h_2_N-1	RPS3	21.9131			24h_2_N-1	Col8	33.8824				24h_3_PBS-1	RPS3	27.9283			24h_3_PBS-1
24h_1_PBS-2	RPS3	20.8057	20.7438		24h_1_PBS-2	Col8	33.9009	33.9442	13.2004		24h_1_N-2	RPS3	20.9935	20.988		24h_1_N-2	Col8	33.3589	33.2161	12.228		24h_2_PBS-2	RPS3	22.2565	22.1744		24h_2_PBS-2	Col8	33.7413	33.8479	11.6735		24h_2_N-2	RPS3	21.5349	21.5084		24h_2_N-2	Col8	33.4383	33.5037	11.9954		24h_3_PBS-2	RPS3	22.4435	22.39		24h_3_PBS-2
24h_1_PBS-2	RPS3	20.682			24h_1_PBS-2	Col8	33.9876				24h_1_N-2	RPS3	20.9826			24h_1_N-2	Col8	33.0732				24h_2_PBS-2	RPS3	22.0923			24h_2_PBS-2	Col8	33.9544				24h_2_N-2	RPS3	21.4818			24h_2_N-2	Col8	33.5692				24h_3_PBS-2	RPS3	22.3365			24h_3_PBS-2
24h_1_PBS-3	RPS3	21.1339	21.1449		24h_1_PBS-3	Col8	32.9403	32.6423	11.4974		24h_1_N-3	RPS3	20.9621	20.9466		24h_1_N-3	Col8	32.9143	32.7789	11.8323		24h_2_PBS-3	RPS3	21.1317	21.0948		24h_2_PBS-3	Col8	33.1992	32.8885	11.7937		24h_2_N-3	RPS3	21.3249	21.3475		24h_2_N-3	Col8	33.7002	33.2358	11.8883		24h_3_PBS-3	RPS3	29.3325	29.234		24h_3_PBS-3
24h_1_PBS-3	RPS3	21.1558			24h_1_PBS-3	Col8	32.3442				24h_1_N-3	RPS3	20.9312			24h_1_N-3	Col8	32.6436				24h_2_PBS-3	RPS3	21.058			24h_2_PBS-3	Col8	32.5778				24h_2_N-3	RPS3	21.37			24h_2_N-3	Col8	32.7713				24h_3_PBS-3	RPS3	29.1355			24h_3_PBS-3
24h_1_PBS-4	RPS3	21.668	21.6556		24h_1_PBS-4	Col8	33.0721	33.2398	11.5842		24h_1_N-4	RPS3	23.0566	23.0261		24h_1_N-4	Col8	34.0409	34.0079	10.9819		24h_2_PBS-4	RPS3	22.9085	22.8819		24h_2_PBS-4	Col8	35.1051	35.0328	12.1509		24h_2_N-4	RPS3	22.1978	22.1295		24h_2_N-4	Col8	33.3398	33.3036	11.174		24h_3_PBS-4	RPS3	27.7996	27.7678		24h_3_PBS-4
24h_1_PBS-4	RPS3	21.6432			24h_1_PBS-4	Col8	33.4074				24h_1_N-4	RPS3	22.9955			24h_1_N-4	Col8	33.9749				24h_2_PBS-4	RPS3	22.8553			24h_2_PBS-4	Col8	34.9606				24h_2_N-4	RPS3	22.0612			24h_2_N-4	Col8	33.2673				24h_3_PBS-4	RPS3	27.7361			24h_3_PBS-4
24h_1_PBS-5	RPS3	21.8498	21.8042		24h_1_PBS-5	Col8	33.9585	33.9348	12.1306		24h_1_N-5	RPS3	21.9008	21.9108		24h_1_N-5	Col8	33.9238	33.784	11.8732		24h_2_PBS-5	RPS3	22.4888	22.4479		24h_2_PBS-5	Col8	34.6215	34.4211	11.9731		24h_2_N-5	RPS3	22.2775	22.3142		24h_2_N-5	Col8	32.3571	32.5064	10.1922		24h_3_PBS-5	RPS3	22.8672	22.8592		24h_3_PBS-5
24h_1_PBS-5	RPS3	21.7586			24h_1_PBS-5	Col8	33.9111				24h_1_N-5	RPS3	21.9208			24h_1_N-5	Col8	33.6441				24h_2_PBS-5	RPS3	22.4071			24h_2_PBS-5	Col8	34.2206				24h_2_N-5	RPS3	22.3509			24h_2_N-5	Col8	32.6557				24h_3_PBS-5	RPS3	22.8512			24h_3_PBS-5
24h_1_PBS-6	RPS3	21.2016	21.2106		24h_1_PBS-6	Col8	33.4903	33.4125	12.2019		24h_1_N-6	RPS3	21.8822	21.8664		24h_1_N-6	Col8	34.49	34.7911	12.9247		24h_2_PBS-6	RPS3	23.8591	23.7802		24h_2_PBS-6	Col8	35.245	34.8947	11.1145		24h_2_N-6	RPS3	21.7037	21.753		24h_2_N-6	Col8	27.8163	27.8011	6.04816		24h_3_PBS-6	RPS3	23.7243	23.8938		24h_3_PBS-6
24h_1_PBS-6	RPS3	21.2197			24h_1_PBS-6	Col8	33.3347				24h_1_N-6	RPS3	21.8505			24h_1_N-6	Col8	35.0922				24h_2_PBS-6	RPS3	23.7014			24h_2_PBS-6	Col8	34.5445				24h_2_N-6	RPS3	21.8022			24h_2_N-6	Col8	27.7859				24h_3_PBS-6	RPS3	24.0633			24h_3_PBS-6
24h_1_PBS-1	RPS3	22.0255	21.9383		24h_1_PBS-1	SapL7	25.0793	25.0131	3.07474	3.55849	24h_1_N-1	RPS3	22.8684	22.905		24h_1_N-1	SapL7	26.1785	26.2212	3.3162		24h_2_PBS-1	RPS3	21.5594	21.6201		24h_2_PBS-1	SapL7	27.6059	27.4163	5.79622	3.49705	24h_2_N-1	RPS3	21.8691	22.363		24h_2_N-1	SapL7	26.9655	26.9085	4.54559		24h_3_PBS-1	RPS3	26.9172	26.7989		24h_3_PBS-1
24h_1_PBS-1	RPS3	21.8511			24h_1_PBS-1	SapL7	24.9468				24h_1_N-1	RPS3	22.9417			24h_1_N-1	SapL7	26.264				24h_2_PBS-1	RPS3	21.6808			24h_2_PBS-1	SapL7	27.2267				24h_2_N-1	RPS3	22.8569			24h_2_N-1	SapL7	26.8516				24h_3_PBS-1	RPS3	26.6805			24h_3_PBS-1
24h_1_PBS-2	RPS3	21.3322	21.2621		24h_1_PBS-2	SapL7	25.3273	25.3477	4.08561		24h_1_N-2	RPS3	21.4545	21.4579		24h_1_N-2	SapL7	24.9422	24.9097	3.4518		24h_2_PBS-2	RPS3	22.1369	22.0604		24h_2_PBS-2	SapL7	25.5071	25.4927	3.43228		24h_2_N-2	RPS3	21.4007	21.3406		24h_2_N-2	SapL7	27.5339	27.4014	6.06077		24h_3_PBS-2	RPS3	21.5946	21.5218		24h_3_PBS-2
24h_1_PBS-2	RPS3	21.192			24h_1_PBS-2	SapL7	25.3681				24h_1_N-2	RPS3	21.4613			24h_1_N-2	SapL7	24.8772				24h_2_PBS-2	RPS3	21.9839			24h_2_PBS-2	SapL7	25.4783				24h_2_N-2	RPS3	21.2805			24h_2_N-2	SapL7	27.2688				24h_3_PBS-2	RPS3	21.4489			24h_3_PBS-2
24h_1_PBS-3	RPS3	21.7425	21.6986		24h_1_PBS-3	SapL7	28.5505	28.601	6.90242		24h_1_N-3	RPS3	21.323	21.3437		24h_1_N-3	SapL7	23.5969	23.6286	2.28487		24h_2_PBS-3	RPS3	21.0554	21.0385		24h_2_PBS-3	SapL7	28.6013	28.4531	7.41461		24h_2_N-3	RPS3	21.2783	21.2217		24h_2_N-3	SapL7	24.9698	24.939	3.71726		24h_3_PBS-3	RPS3	28.0273	28.0901		24h_3_PBS-3
24h_1_PBS-3	RPS3	21.6546			24h_1_PBS-3	SapL7	28.6515				24h_1_N-3	RPS3	21.3644			24h_1_N-3	SapL7	23.6603				24h_2_PBS-3	RPS3	21.0215			24h_2_PBS-3	SapL7	28.3048				24h_2_N-3	RPS3	21.1652			24h_2_N-3	SapL7	24.9081				24h_3_PBS-3	RPS3	28.1529			24h_3_PBS-3
24h_1_PBS-4	RPS3	22.1153	22.1153		24h_1_PBS-4	SapL7	24.9934	25.0194	2.90409		24h_1_N-4	RPS3	23.6235	23.5405		24h_1_N-4	SapL7	24.2648	24.3004	0.759952		24h_2_PBS-4	RPS3	22.8381	22.8388		24h_2_PBS-4	SapL7	24.961	24.8479	2.00908		24h_2_N-4	RPS3	22.0845	21.9969		24h_2_N-4	SapL7	24.9175	24.8797	2.88272		24h_3_PBS-4	RPS3	26.7967	26.8464		24h_3_PBS-4
24h_1_PBS-4	RPS3	22.1154			24h_1_PBS-4	SapL7	25.0455				24h_1_N-4	RPS3	23.4575			24h_1_N-4	SapL7	24.3361				24h_2_PBS-4	RPS3	22.8395			24h_2_PBS-4	SapL7	24.7348				24h_2_N-4	RPS3	21.9094			24h_2_N-4	SapL7	24.8418				24h_3_PBS-4	RPS3	26.8962			24h_3_PBS-4
24h_1_PBS-5	RPS3	22.4305	22.3249		24h_1_PBS-5	SapL7	24.6709	24.6109	2.28603		24h_1_N-5	RPS3	22.2422	22.2953		24h_1_N-5	SapL7	22.4573	22.522	0.226697		24h_2_PBS-5	RPS3	22.3864	22.3144		24h_2_PBS-5	SapL7	24.2156	24.2154	1.90101		24h_2_N-5	RPS3	22.2135	22.2048		24h_2_N-5	SapL7	25.2517	25.2452	3.04038		24h_3_PBS-5	RPS3	22.6855	22.6846		24h_3_PBS-5
24h_1_PBS-5	RPS3	22.2192			24h_1_PBS-5	SapL7	24.5509				24h_1_N-5	RPS3	22.3485			24h_1_N-5	SapL7	22.5867				24h_2_PBS-5	RPS3	22.2423			24h_2_PBS-5	SapL7	24.2151				24h_2_N-5	RPS3	22.1961			24h_2_N-5	SapL7	25.2387				24h_3_PBS-5	RPS3	22.6837			24h_3_PBS-5
24h_1_PBS-6	RPS3	21.7754	21.6753		24h_1_PBS-6	SapL7	23.778	23.7734	2.09803		24h_1_N-6	RPS3	22.1065	22.1397		24h_1_N-6	SapL7	24.4488	24.4675	2.32785		24h_2_PBS-6	RPS3	23.7976	23.7276		24h_2_PBS-6	SapL7	24.1695	24.1568	0.429105		24h_2_N-6	RPS3	21.7583	21.6974		24h_2_N-6	SapL7	22.9043	22.9147	1.21727		24h_3_PBS-6	RPS3	22.0965	22.0736		24h_3_PBS-6
24h_1_PBS-6	RPS3	21.5752			24h_1_PBS-6	SapL7	23.7687				24h_1_N-6	RPS3	22.1728			24h_1_N-6	SapL7	24.4862				24h_2_PBS-6	RPS3	23.6577			24h_2_PBS-6	SapL7	24.144				24h_2_N-6	RPS3	21.6365			24h_2_N-6	SapL7	22.925				24h_3_PBS-6	RPS3	22.0506			24h_3_PBS-6
24h_1_PBS-1	RPS3	22.0255	21.9383		24h_1_PBS-1	Def3	24.0318	23.9976	2.05927	3.34618	24h_1_N-1	RPS3	22.8684	22.905		24h_1_N-1	Def3	24.8262	24.8821	1.97711		24h_2_PBS-1	RPS3	21.5594	21.6201		24h_2_PBS-1	Def3	28.1709	28.0684	6.4483	3.42314	24h_2_N-1	RPS3	21.8691	22.363		24h_2_N-1	Def3	26.4025	26.3885	4.02552		24h_3_PBS-1	RPS3	26.9172	26.7989		24h_3_PBS-1
24h_1_PBS-1	RPS3	21.8511			24h_1_PBS-1	Def3	23.9634				24h_1_N-1	RPS3	22.9417			24h_1_N-1	Def3	24.9381				24h_2_PBS-1	RPS3	21.6808			24h_2_PBS-1	Def3	27.9659				24h_2_N-1	RPS3	22.8569			24h_2_N-1	Def3	26.3744				24h_3_PBS-1	RPS3	26.6805			24h_3_PBS-1
24h_1_PBS-2	RPS3	21.3322	21.2621		24h_1_PBS-2	Def3	26.1518	26.1474	4.88534		24h_1_N-2	RPS3	21.4545	21.4579		24h_1_N-2	Def3	24.6573	24.615	3.15711		24h_2_PBS-2	RPS3	22.1369	22.0604		24h_2_PBS-2	Def3	25.604	25.567	3.50658		24h_2_N-2	RPS3	21.4007	21.3406		24h_2_N-2	Def3	25.9255	25.8493	4.50865		24h_3_PBS-2	RPS3	21.5946	21.5218		24h_3_PBS-2
24h_1_PBS-2	RPS3	21.192			24h_1_PBS-2	Def3	26.1431				24h_1_N-2	RPS3	21.4613			24h_1_N-2	Def3	24.5726				24h_2_PBS-2	RPS3	21.9839			24h_2_PBS-2	Def3	25.5299				24h_2_N-2	RPS3	21.2805			24h_2_N-2	Def3	25.773				24h_3_PBS-2	RPS3	21.4489			24h_3_PBS-2
24h_1_PBS-3	RPS3	21.7425	21.6986		24h_1_PBS-3	Def3	26.7743	26.7638	5.06523		24h_1_N-3	RPS3	21.323	21.3437		24h_1_N-3	Def3	23.9756	23.9216	2.57789		24h_2_PBS-3	RPS3	21.0554	21.0385		24h_2_PBS-3	Def3	25.8681	25.8244	4.78592		24h_2_N-3	RPS3	21.2783	21.2217		24h_2_N-3	Def3	26.2337	26.1049	4.88322		24h_3_PBS-3	RPS3	28.0273	28.0901		24h_3_PBS-3
24h_1_PBS-3	RPS3	21.6546			24h_1_PBS-3	Def3	26.7533				24h_1_N-3	RPS3	21.3644			24h_1_N-3	Def3	23.8675				24h_2_PBS-3	RPS3	21.0215			24h_2_PBS-3	Def3	25.7806				24h_2_N-3	RPS3	21.1652			24h_2_N-3	Def3	25.9762				24h_3_PBS-3	RPS3	28.1529			24h_3_PBS-3
24h_1_PBS-4	RPS3	22.1153	22.1153		24h_1_PBS-4	Def3	24.5708	24.5242	2.40882		24h_1_N-4	RPS3	23.6235	23.5405		24h_1_N-4	Def3	23.8651	23.8158	0.275275		24h_2_PBS-4	RPS3	22.8381	22.8388		24h_2_PBS-4	Def3	25.0293	24.9432	2.10432		24h_2_N-4	RPS3	22.0845	21.9969		24h_2_N-4	Def3	24.1221	24.0778	2.08089		24h_3_PBS-4	RPS3	26.7967	26.8464		24h_3_PBS-4
24h_1_PBS-4	RPS3	22.1154			24h_1_PBS-4	Def3	24.4775				24h_1_N-4	RPS3	23.4575			24h_1_N-4	Def3	23.7665				24h_2_PBS-4	RPS3	22.8395			24h_2_PBS-4	Def3	24.857				24h_2_N-4	RPS3	21.9094			24h_2_N-4	Def3	24.0336				24h_3_PBS-4	RPS3	26.8962			24h_3_PBS-4
24h_1_PBS-5	RPS3	22.4305	22.3249		24h_1_PBS-5	Def3	24.4817	24.4117	2.08682		24h_1_N-5	RPS3	22.2422	22.2953		24h_1_N-5	Def3	21.7521	21.8362	-0.459111		24h_2_PBS-5	RPS3	22.3864	22.3144		24h_2_PBS-5	Def3	26.7861	26.6832	4.36883		24h_2_N-5	RPS3	22.2135	22.2048		24h_2_N-5	Def3	23.1548	23.2027	0.997893		24h_3_PBS-5	RPS3	22.6855	22.6846		24h_3_PBS-5
24h_1_PBS-5	RPS3	22.2192			24h_1_PBS-5	Def3	24.3417				24h_1_N-5	RPS3	22.3485			24h_1_N-5	Def3	21.9203				24h_2_PBS-5	RPS3	22.2423			24h_2_PBS-5	Def3	26.5802				24h_2_N-5	RPS3	22.1961			24h_2_N-5	Def3	23.2505				24h_3_PBS-5	RPS3	22.6837			24h_3_PBS-5
24h_1_PBS-6	RPS3	21.7754	21.6753		24h_1_PBS-6	Def3	25.2535	25.2469	3.57162		24h_1_N-6	RPS3	22.1065	22.1397		24h_1_N-6	Def3	25.5785	25.5631	3.42342		24h_2_PBS-6	RPS3	23.7976	23.7276		24h_2_PBS-6	Def3	23.0942	23.0525	-0.675131		24h_2_N-6	RPS3	21.7583	21.6974		24h_2_N-6	Def3	20.9245	20.9278	-0.769602		24h_3_PBS-6	RPS3	22.0965	22.0736		24h_3_PBS-6
24h_1_PBS-6	RPS3	21.5752			24h_1_PBS-6	Def3	25.2404				24h_1_N-6	RPS3	22.1728			24h_1_N-6	Def3	25.5477				24h_2_PBS-6	RPS3	23.6577			24h_2_PBS-6	Def3	23.0108				24h_2_N-6	RPS3	21.6365			24h_2_N-6	Def3	20.9311				24h_3_PBS-6	RPS3	22.0506			24h_3_PBS-6
24h_1_PBS-1	RPS3	22.0255	21.9383		24h_1_PBS-1	Def1	34.2926	34.3721	12.4337	14.6909	24h_1_N-1	RPS3	22.8684	22.905		24h_1_N-1	Def1	36.1214	36.7783	13.8733		24h_2_PBS-1	RPS3	21.5594	21.6201		24h_2_PBS-1	Def1	37.0152	36.5278	14.9077	11.9691	24h_2_N-1	RPS3	21.8691	22.363		24h_2_N-1	Def1	36.3264	35.5993	13.2363		24h_3_PBS-1	RPS3	26.9172	26.7989		24h_3_PBS-1
24h_1_PBS-1	RPS3	21.8511			24h_1_PBS-1	Def1	34.4516				24h_1_N-1	RPS3	22.9417			24h_1_N-1	Def1	37.4352				24h_2_PBS-1	RPS3	21.6808			24h_2_PBS-1	Def1	36.0403				24h_2_N-1	RPS3	22.8569			24h_2_N-1	Def1	34.8722				24h_3_PBS-1	RPS3	26.6805			24h_3_PBS-1
24h_1_PBS-2	RPS3	21.3322	21.2621		24h_1_PBS-2	Def1	35.548	37.2471	15.985		24h_1_N-2	RPS3	21.4545	21.4579		24h_1_N-2	Def1	33.7852	34.3634	12.9055		24h_2_PBS-2	RPS3	22.1369	22.0604		24h_2_PBS-2	Def1	33.627	34.0441	11.9837		24h_2_N-2	RPS3	21.4007	21.3406		24h_2_N-2	Def1	25.1966	25.2296	3.88904		24h_3_PBS-2	RPS3	21.5946	21.5218		24h_3_PBS-2
24h_1_PBS-2	RPS3	21.192			24h_1_PBS-2	Def1	38.9461				24h_1_N-2	RPS3	21.4613			24h_1_N-2	Def1	34.9415				24h_2_PBS-2	RPS3	21.9839			24h_2_PBS-2	Def1	34.4612				24h_2_N-2	RPS3	21.2805			24h_2_N-2	Def1	25.2627				24h_3_PBS-2	RPS3	21.4489			24h_3_PBS-2
24h_1_PBS-3	RPS3	21.7425	21.6986		24h_1_PBS-3	Def1	39.6069	38.4658	16.7673		24h_1_N-3	RPS3	21.323	21.3437		24h_1_N-3	Def1	34.9977	34.7012	13.3575		24h_2_PBS-3	RPS3	21.0554	21.0385		24h_2_PBS-3	Def1	35.4907	35.0136	13.9751		24h_2_N-3	RPS3	21.2783	21.2217		24h_2_N-3	Def1	33.9879	33.5837	12.362		24h_3_PBS-3	RPS3	28.0273	28.0901		24h_3_PBS-3
24h_1_PBS-3	RPS3	21.6546			24h_1_PBS-3	Def1	37.3248				24h_1_N-3	RPS3	21.3644			24h_1_N-3	Def1	34.4046				24h_2_PBS-3	RPS3	21.0215			24h_2_PBS-3	Def1	34.5364				24h_2_N-3	RPS3	21.1652			24h_2_N-3	Def1	33.1796				24h_3_PBS-3	RPS3	28.1529			24h_3_PBS-3
24h_1_PBS-4	RPS3	22.1153	22.1153		24h_1_PBS-4	Def1	34.8091	35.7794	13.664		24h_1_N-4	RPS3	23.6235	23.5405		24h_1_N-4	Def1	34.7303	34.8349	11.2944		24h_2_PBS-4	RPS3	22.8381	22.8388		24h_2_PBS-4	Def1	32.8649	33.5553	10.7165		24h_2_N-4	RPS3	22.0845	21.9969		24h_2_N-4	Def1	32.4463	34.0429	12.0459		24h_3_PBS-4	RPS3	26.7967	26.8464		24h_3_PBS-4
24h_1_PBS-4	RPS3	22.1154			24h_1_PBS-4	Def1	36.7497				24h_1_N-4	RPS3	23.4575			24h_1_N-4	Def1	34.9394				24h_2_PBS-4	RPS3	22.8395			24h_2_PBS-4	Def1	34.2457				24h_2_N-4	RPS3	21.9094			24h_2_N-4	Def1	35.6395				24h_3_PBS-4	RPS3	26.8962			24h_3_PBS-4
24h_1_PBS-5	RPS3	22.4305	22.3249		24h_1_PBS-5	Def1	35.3046	35.4614	13.1365		24h_1_N-5	RPS3	22.2422	22.2953		24h_1_N-5	Def1	32.6829	32.5138	10.2185		24h_2_PBS-5	RPS3	22.3864	22.3144		24h_2_PBS-5	Def1	34.3381	34.3821	12.0677		24h_2_N-5	RPS3	22.2135	22.2048		24h_2_N-5	Def1	22.7906	22.7	0.495189		24h_3_PBS-5	RPS3	22.6855	22.6846		24h_3_PBS-5
24h_1_PBS-5	RPS3	22.2192			24h_1_PBS-5	Def1	35.6182				24h_1_N-5	RPS3	22.3485			24h_1_N-5	Def1	32.3447				24h_2_PBS-5	RPS3	22.2423			24h_2_PBS-5	Def1	34.426				24h_2_N-5	RPS3	22.1961			24h_2_N-5	Def1	22.6093				24h_3_PBS-5	RPS3	22.6837			24h_3_PBS-5
24h_1_PBS-6	RPS3	21.7754	21.6753		24h_1_PBS-6	Def1	38.4603	37.8341	16.1588		24h_1_N-6	RPS3	22.1065	22.1397		24h_1_N-6	Def1	35.3449	36.7622	14.6225		24h_2_PBS-6	RPS3	23.7976	23.7276		24h_2_PBS-6	Def1	31.5084	31.8918	8.16412		24h_2_N-6	RPS3	21.7583	21.6974		24h_2_N-6	Def1	20.6602	20.658	-1.03939		24h_3_PBS-6	RPS3	22.0965	22.0736		24h_3_PBS-6
24h_1_PBS-6	RPS3	21.5752			24h_1_PBS-6	Def1	37.2079				24h_1_N-6	RPS3	22.1728			24h_1_N-6	Def1	38.1795				24h_2_PBS-6	RPS3	23.6577			24h_2_PBS-6	Def1	32.2751				24h_2_N-6	RPS3	21.6365			24h_2_N-6	Def1	20.6558				24h_3_PBS-6	RPS3	22.0506			24h_3_PBS-6
24h_1_PBS-1	RPS3	21.9061	21.7659		24h_1_PBS-1	Def7	25.1288	25.0862	3.32037	6.91017	24h_1_N-1	RPS3	22.9261	22.796		24h_1_N-1	Def7	25.9812	25.9496	3.15354		24h_2_PBS-1	RPS3	21.1142	21.2034		24h_2_PBS-1	Def7	28.6514	28.5515	7.34803	6.84464	24h_2_N-1	RPS3	21.9701	21.9433		24h_2_N-1	Def7	27.7093	27.697	5.75375		24h_3_PBS-1	RPS3	26.9041	26.83		24h_3_PBS-1
24h_1_PBS-1	RPS3	21.6256			24h_1_PBS-1	Def7	25.0437				24h_1_N-1	RPS3	22.6659			24h_1_N-1	Def7	25.918				24h_2_PBS-1	RPS3	21.2926			24h_2_PBS-1	Def7	28.4515				24h_2_N-1	RPS3	21.9164			24h_2_N-1	Def7	27.6848				24h_3_PBS-1	RPS3	26.756			24h_3_PBS-1
24h_1_PBS-2	RPS3	21.1734	21.0929		24h_1_PBS-2	Def7	31.2857	31.4608	10.3679		24h_1_N-2	RPS3	21.3007	21.2809		24h_1_N-2	Def7	26.0262	25.9823	4.70147		24h_2_PBS-2	RPS3	22.1045	22.0598		24h_2_PBS-2	Def7	28.8737	28.7812	6.72142		24h_2_N-2	RPS3	21.3976	21.3124		24h_2_N-2	Def7	30.5579	30.2671	8.9547		24h_3_PBS-2	RPS3	21.4657	21.4346		24h_3_PBS-2
24h_1_PBS-2	RPS3	21.0125			24h_1_PBS-2	Def7	31.636				24h_1_N-2	RPS3	21.261			24h_1_N-2	Def7	25.9384				24h_2_PBS-2	RPS3	22.015			24h_2_PBS-2	Def7	28.6887				24h_2_N-2	RPS3	21.2273			24h_2_N-2	Def7	29.9763				24h_3_PBS-2	RPS3	21.4035			24h_3_PBS-2
24h_1_PBS-3	RPS3	21.508	21.4631		24h_1_PBS-3	Def7	30.7482	30.5896	9.12649		24h_1_N-3	RPS3	21.162	21.1665		24h_1_N-3	Def7	25.4293	25.4827	4.31622		24h_2_PBS-3	RPS3	21.1061	21.0483		24h_2_PBS-3	Def7	29.9831	29.9829	8.93462		24h_2_N-3	RPS3	21.1815	21.1503		24h_2_N-3	Def7	34.5102	34.2702	13.1199		24h_3_PBS-3	RPS3	28.6416	28.5033		24h_3_PBS-3
24h_1_PBS-3	RPS3	21.4181			24h_1_PBS-3	Def7	30.4309				24h_1_N-3	RPS3	21.171			24h_1_N-3	Def7	25.5361				24h_2_PBS-3	RPS3	20.9904			24h_2_PBS-3	Def7	29.9827				24h_2_N-3	RPS3	21.1192			24h_2_N-3	Def7	34.0303				24h_3_PBS-3	RPS3	28.365			24h_3_PBS-3
24h_1_PBS-4	RPS3	21.9701	21.9615		24h_1_PBS-4	Def7	26.1649	26.0625	4.10093		24h_1_N-4	RPS3	23.1856	23.1768		24h_1_N-4	Def7	24.6653	24.7341	1.55724		24h_2_PBS-4	RPS3	22.8471	22.8607		24h_2_PBS-4	Def7	30.0057	29.9785	7.11777		24h_2_N-4	RPS3	22.0838	22.0175		24h_2_N-4	Def7	27.5063	27.5009	5.48346		24h_3_PBS-4	RPS3	27.1629	27.1616		24h_3_PBS-4
24h_1_PBS-4	RPS3	21.9529			24h_1_PBS-4	Def7	25.96				24h_1_N-4	RPS3	23.1681			24h_1_N-4	Def7	24.8029				24h_2_PBS-4	RPS3	22.8743			24h_2_PBS-4	Def7	29.9513				24h_2_N-4	RPS3	21.9511			24h_2_N-4	Def7	27.4956				24h_3_PBS-4	RPS3	27.1602			24h_3_PBS-4
24h_1_PBS-5	RPS3	22.1092	22.0662		24h_1_PBS-5	Def7	27.5859	27.5684	5.50221		24h_1_N-5	RPS3	22.0525	22.0886		24h_1_N-5	Def7	25.4018	25.3921	3.3035		24h_2_PBS-5	RPS3	22.3903	22.3295		24h_2_PBS-5	Def7	31.7252	31.6664	9.3369		24h_2_N-5	RPS3	22.2327	22.1928		24h_2_N-5	Def7	28.9431	28.936	6.74323		24h_3_PBS-5	RPS3	22.0966	22.0295		24h_3_PBS-5
24h_1_PBS-5	RPS3	22.0232			24h_1_PBS-5	Def7	27.5509				24h_1_N-5	RPS3	22.1247			24h_1_N-5	Def7	25.3824				24h_2_PBS-5	RPS3	22.2687			24h_2_PBS-5	Def7	31.6076				24h_2_N-5	RPS3	22.1528			24h_2_N-5	Def7	28.929				24h_3_PBS-5	RPS3	21.9625			24h_3_PBS-5
24h_1_PBS-6	RPS3	21.5607	21.4923		24h_1_PBS-6	Def7	30.6598	30.5354	9.04313		24h_1_N-6	RPS3	22.1498	22.1063		24h_1_N-6	Def7	33.3004	33.7684	11.6621		24h_2_PBS-6	RPS3	23.7796	23.7412		24h_2_PBS-6	Def7	25.3903	25.3503	1.60909		24h_2_N-6	RPS3	21.8482	21.7127		24h_2_N-6	Def7	26.02	25.9655	4.25279		24h_3_PBS-6	RPS3	22.7506	22.7747		24h_3_PBS-6
24h_1_PBS-6	RPS3	21.424			24h_1_PBS-6	Def7	30.411				24h_1_N-6	RPS3	22.0627			24h_1_N-6	Def7	34.2365				24h_2_PBS-6	RPS3	23.7029			24h_2_PBS-6	Def7	25.3104				24h_2_N-6	RPS3	21.5772			24h_2_N-6	Def7	25.9109				24h_3_PBS-6	RPS3	22.7989			24h_3_PBS-6
24h_1_PBS-1	RPS3	21.9061	21.7659		24h_1_PBS-1	Att18	34.6532	33.8757	12.1099	10.5983	24h_1_N-1	RPS3	22.9261	22.796		24h_1_N-1	Att18	34.7793	35.3732	12.5771		24h_2_PBS-1	RPS3	21.1142	21.2034		24h_2_PBS-1	Att18	33.8053	33.3767	12.1733	9.90923	24h_2_N-1	RPS3	21.9701	21.9433		24h_2_N-1	Att18	34.2574	34.0036	12.0604		24h_3_PBS-1	RPS3	26.9041	26.83		24h_3_PBS-1
24h_1_PBS-1	RPS3	21.6256			24h_1_PBS-1	Att18	33.0982				24h_1_N-1	RPS3	22.6659			24h_1_N-1	Att18	35.9671				24h_2_PBS-1	RPS3	21.2926			24h_2_PBS-1	Att18	32.9482				24h_2_N-1	RPS3	21.9164			24h_2_N-1	Att18	33.7499				24h_3_PBS-1	RPS3	26.756			24h_3_PBS-1
24h_1_PBS-2	RPS3	21.1734	21.0929		24h_1_PBS-2	Att18	32.1104	32.381	11.2881		24h_1_N-2	RPS3	21.3007	21.2809		24h_1_N-2	Att18	40	36.5149	15.234		24h_2_PBS-2	RPS3	22.1045	22.0598		24h_2_PBS-2	Att18	33.8948	33.9286	11.8688		24h_2_N-2	RPS3	21.3976	21.3124		24h_2_N-2	Att18	31.9119	32.2944	10.982		24h_3_PBS-2	RPS3	21.4657	21.4346		24h_3_PBS-2
24h_1_PBS-2	RPS3	21.0125			24h_1_PBS-2	Att18	32.6516				24h_1_N-2	RPS3	21.261			24h_1_N-2	Att18	33.0298				24h_2_PBS-2	RPS3	22.015			24h_2_PBS-2	Att18	33.9623				24h_2_N-2	RPS3	21.2273			24h_2_N-2	Att18	32.6768				24h_3_PBS-2	RPS3	21.4035			24h_3_PBS-2
24h_1_PBS-3	RPS3	21.508	21.4631		24h_1_PBS-3	Att18	32.4789	32.329	10.866		24h_1_N-3	RPS3	21.162	21.1665		24h_1_N-3	Att18	31.542	31.5646	10.3981		24h_2_PBS-3	RPS3	21.1061	21.0483		24h_2_PBS-3	Att18	32.2967	32.3358	11.2875		24h_2_N-3	RPS3	21.1815	21.1503		24h_2_N-3	Att18	32.9644	32.9363	11.7859		24h_3_PBS-3	RPS3	28.6416	28.5033		24h_3_PBS-3
24h_1_PBS-3	RPS3	21.4181			24h_1_PBS-3	Att18	32.1792				24h_1_N-3	RPS3	21.171			24h_1_N-3	Att18	31.5872				24h_2_PBS-3	RPS3	20.9904			24h_2_PBS-3	Att18	32.3748				24h_2_N-3	RPS3	21.1192			24h_2_N-3	Att18	32.9081				24h_3_PBS-3	RPS3	28.365			24h_3_PBS-3
24h_1_PBS-4	RPS3	21.9701	21.9615		24h_1_PBS-4	Att18	31.4135	31.4214	9.45989		24h_1_N-4	RPS3	23.1856	23.1768		24h_1_N-4	Att18	32.3268	32.1617	8.98481		24h_2_PBS-4	RPS3	22.8471	22.8607		24h_2_PBS-4	Att18	30.7369	30.5595	7.69876		24h_2_N-4	RPS3	22.0838	22.0175		24h_2_N-4	Att18	30.9437	30.8803	8.86287		24h_3_PBS-4	RPS3	27.1629	27.1616		24h_3_PBS-4
24h_1_PBS-4	RPS3	21.9529			24h_1_PBS-4	Att18	31.4293				24h_1_N-4	RPS3	23.1681			24h_1_N-4	Att18	31.9965				24h_2_PBS-4	RPS3	22.8743			24h_2_PBS-4	Att18	30.3821				24h_2_N-4	RPS3	21.9511			24h_2_N-4	Att18	30.817				24h_3_PBS-4	RPS3	27.1602			24h_3_PBS-4
24h_1_PBS-5	RPS3	22.1092	22.0662		24h_1_PBS-5	Att18	31.8781	31.9308	9.86465		24h_1_N-5	RPS3	22.0525	22.0886		24h_1_N-5	Att18	28.2574	28.338	6.24941		24h_2_PBS-5	RPS3	22.3903	22.3295		24h_2_PBS-5	Att18	30.9697	30.8318	8.50235		24h_2_N-5	RPS3	22.2327	22.1928		24h_2_N-5	Att18	29.5392	29.3704	7.17756		24h_3_PBS-5	RPS3	22.0966	22.0295		24h_3_PBS-5
24h_1_PBS-5	RPS3	22.0232			24h_1_PBS-5	Att18	31.9836				24h_1_N-5	RPS3	22.1247			24h_1_N-5	Att18	28.4186				24h_2_PBS-5	RPS3	22.2687			24h_2_PBS-5	Att18	30.694				24h_2_N-5	RPS3	22.1528			24h_2_N-5	Att18	29.2015				24h_3_PBS-5	RPS3	21.9625			24h_3_PBS-5
24h_1_PBS-6	RPS3	21.5607	21.4923		24h_1_PBS-6	Att18	31.8084	31.4937	10.0014		24h_1_N-6	RPS3	22.1498	22.1063		24h_1_N-6	Att18	31.4116	31.2877	9.18139		24h_2_PBS-6	RPS3	23.7796	23.7412		24h_2_PBS-6	Att18	31.969	31.666	7.92472		24h_2_N-6	RPS3	21.8482	21.7127		24h_2_N-6	Att18	24.8984	24.8892	3.17653		24h_3_PBS-6	RPS3	22.7506	22.7747		24h_3_PBS-6
24h_1_PBS-6	RPS3	21.424			24h_1_PBS-6	Att18	31.1791				24h_1_N-6	RPS3	22.0627			24h_1_N-6	Att18	31.1638				24h_2_PBS-6	RPS3	23.7029			24h_2_PBS-6	Att18	31.3629				24h_2_N-6	RPS3	21.5772			24h_2_N-6	Att18	24.88				24h_3_PBS-6	RPS3	22.7989			24h_3_PBS-6
24h_1_PBS-1	RPS3	21.9061	21.7659		24h_1_PBS-1	Att6	30.14	30.0862	8.32032	7.95152	24h_1_N-1	RPS3	22.9261	22.796		24h_1_N-1	Att6	30.0378	29.9629	7.16682		24h_2_PBS-1	RPS3	21.1142	21.2034		24h_2_PBS-1	Att6	28.7452	28.5168	7.31343	7.48542	24h_2_N-1	RPS3	21.9701	21.9433		24h_2_N-1	Att6	29.0937	29.0029	7.05963		24h_3_PBS-1	RPS3	26.9041	26.83		24h_3_PBS-1
24h_1_PBS-1	RPS3	21.6256			24h_1_PBS-1	Att6	30.0324				24h_1_N-1	RPS3	22.6659			24h_1_N-1	Att6	29.8879				24h_2_PBS-1	RPS3	21.2926			24h_2_PBS-1	Att6	28.2885				24h_2_N-1	RPS3	21.9164			24h_2_N-1	Att6	28.9121				24h_3_PBS-1	RPS3	26.756			24h_3_PBS-1
24h_1_PBS-2	RPS3	21.1734	21.0929		24h_1_PBS-2	Att6	29.4617	29.254	8.16111		24h_1_N-2	RPS3	21.3007	21.2809		24h_1_N-2	Att6	30.4953	30.4474	9.16657		24h_2_PBS-2	RPS3	22.1045	22.0598		24h_2_PBS-2	Att6	31.7169	31.5878	9.528		24h_2_N-2	RPS3	21.3976	21.3124		24h_2_N-2	Att6	28.5215	28.4628	7.15035		24h_3_PBS-2	RPS3	21.4657	21.4346		24h_3_PBS-2
24h_1_PBS-2	RPS3	21.0125			24h_1_PBS-2	Att6	29.0464				24h_1_N-2	RPS3	21.261			24h_1_N-2	Att6	30.3995				24h_2_PBS-2	RPS3	22.015			24h_2_PBS-2	Att6	31.4586				24h_2_N-2	RPS3	21.2273			24h_2_N-2	Att6	28.4041				24h_3_PBS-2	RPS3	21.4035			24h_3_PBS-2
24h_1_PBS-3	RPS3	21.508	21.4631		24h_1_PBS-3	Att6	27.6171	27.5244	6.06135		24h_1_N-3	RPS3	21.162	21.1665		24h_1_N-3	Att6	27.8354	27.8615	6.69502		24h_2_PBS-3	RPS3	21.1061	21.0483		24h_2_PBS-3	Att6	29.9999	29.9675	8.91926		24h_2_N-3	RPS3	21.1815	21.1503		24h_2_N-3	Att6	26.6832	26.7411	5.59073		24h_3_PBS-3	RPS3	28.6416	28.5033		24h_3_PBS-3
24h_1_PBS-3	RPS3	21.4181			24h_1_PBS-3	Att6	27.4318				24h_1_N-3	RPS3	21.171			24h_1_N-3	Att6	27.8876				24h_2_PBS-3	RPS3	20.9904			24h_2_PBS-3	Att6	29.9352				24h_2_N-3	RPS3	21.1192			24h_2_N-3	Att6	26.7989				24h_3_PBS-3	RPS3	28.365			24h_3_PBS-3
24h_1_PBS-4	RPS3	21.9701	21.9615		24h_1_PBS-4	Att6	29.4752	29.2811	7.31956		24h_1_N-4	RPS3	23.1856	23.1768		24h_1_N-4	Att6	29.5215	29.4467	6.2699		24h_2_PBS-4	RPS3	22.8471	22.8607		24h_2_PBS-4	Att6	28.6041	28.5668	5.70611		24h_2_N-4	RPS3	22.0838	22.0175		24h_2_N-4	Att6	31.3742	31.5421	9.52464		24h_3_PBS-4	RPS3	27.1629	27.1616		24h_3_PBS-4
24h_1_PBS-4	RPS3	21.9529			24h_1_PBS-4	Att6	29.087				24h_1_N-4	RPS3	23.1681			24h_1_N-4	Att6	29.372				24h_2_PBS-4	RPS3	22.8743			24h_2_PBS-4	Att6	28.5296				24h_2_N-4	RPS3	21.9511			24h_2_N-4	Att6	31.71				24h_3_PBS-4	RPS3	27.1602			24h_3_PBS-4
24h_1_PBS-5	RPS3	22.1092	22.0662		24h_1_PBS-5	Att6	30.9449	30.9157	8.84957		24h_1_N-5	RPS3	22.0525	22.0886		24h_1_N-5	Att6	25.5843	25.5084	3.41982		24h_2_PBS-5	RPS3	22.3903	22.3295		24h_2_PBS-5	Att6	30.6821	30.8227	8.49319		24h_2_N-5	RPS3	22.2327	22.1928		24h_2_N-5	Att6	26.9916	26.9618	4.76898		24h_3_PBS-5	RPS3	22.0966	22.0295		24h_3_PBS-5
24h_1_PBS-5	RPS3	22.0232			24h_1_PBS-5	Att6	30.8865				24h_1_N-5	RPS3	22.1247			24h_1_N-5	Att6	25.4325				24h_2_PBS-5	RPS3	22.2687			24h_2_PBS-5	Att6	30.9632				24h_2_N-5	RPS3	22.1528			24h_2_N-5	Att6	26.9319				24h_3_PBS-5	RPS3	21.9625			24h_3_PBS-5
24h_1_PBS-6	RPS3	21.5607	21.4923		24h_1_PBS-6	Att6	30.3617	30.4896	8.99724		24h_1_N-6	RPS3	22.1498	22.1063		24h_1_N-6	Att6	28.9335	28.9103	6.80397		24h_2_PBS-6	RPS3	23.7796	23.7412		24h_2_PBS-6	Att6	28.7062	28.6938	4.95253		24h_2_N-6	RPS3	21.8482	21.7127		24h_2_N-6	Att6	23.6806	23.7266	2.01387		24h_3_PBS-6	RPS3	22.7506	22.7747		24h_3_PBS-6
24h_1_PBS-6	RPS3	21.424			24h_1_PBS-6	Att6	30.6174				24h_1_N-6	RPS3	22.0627			24h_1_N-6	Att6	28.887				24h_2_PBS-6	RPS3	23.7029			24h_2_PBS-6	Att6	28.6814				24h_2_N-6	RPS3	21.5772			24h_2_N-6	Att6	23.7725				24h_3_PBS-6	RPS3	22.7989			24h_3_PBS-6
24h_1_PBS-1	RPS3	21.9252	21.8305		24h_1_PBS-1	Att4	30.49	30.2789	8.44845	9.80688	24h_1_N-1	RPS3	22.8514	22.899		24h_1_N-1	Att4	32.4505	32.1745	9.27548		24h_2_PBS-1	RPS3	21.4735	21.3979		24h_2_PBS-1	Att4	31.9536	31.678	10.2801	8.16852	24h_2_N-1	RPS3	21.8959	21.8757		24h_2_N-1	Att4	30.7028	30.7013	8.82556		24h_3_PBS-1	RPS3	26.9374	26.7965		24h_3_PBS-1
24h_1_PBS-1	RPS3	21.7358			24h_1_PBS-1	Att4	30.0678				24h_1_N-1	RPS3	22.9465			24h_1_N-1	Att4	31.8985				24h_2_PBS-1	RPS3	21.3224			24h_2_PBS-1	Att4	31.4024				24h_2_N-1	RPS3	21.8556			24h_2_N-1	Att4	30.6998				24h_3_PBS-1	RPS3	26.6556			24h_3_PBS-1
24h_1_PBS-2	RPS3	21.3601	21.2567		24h_1_PBS-2	Att4	33.9535	33.8142	12.5575		24h_1_N-2	RPS3	21.4569	21.444		24h_1_N-2	Att4	29.6757	29.4352	7.99127		24h_2_PBS-2	RPS3	22.1425	22.0721		24h_2_PBS-2	Att4	32.1877	32.3338	10.2618		24h_2_N-2	RPS3	21.3103	21.2673		24h_2_N-2	Att4	30.1732	30.0644	8.79714		24h_3_PBS-2	RPS3	21.5035	21.4379		24h_3_PBS-2
24h_1_PBS-2	RPS3	21.1533			24h_1_PBS-2	Att4	33.6749				24h_1_N-2	RPS3	21.4311			24h_1_N-2	Att4	29.1947				24h_2_PBS-2	RPS3	22.0016			24h_2_PBS-2	Att4	32.48				24h_2_N-2	RPS3	21.2243			24h_2_N-2	Att4	29.9557				24h_3_PBS-2	RPS3	21.3722			24h_3_PBS-2
24h_1_PBS-3	RPS3	21.7462	21.6906		24h_1_PBS-3	Att4	29.4049	29.4016	7.71096		24h_1_N-3	RPS3	21.3302	21.3402		24h_1_N-3	Att4	30.3554	30.42	9.07987		24h_2_PBS-3	RPS3	21.0441	21.0046		24h_2_PBS-3	Att4	28.8114	28.7081	7.70352		24h_2_N-3	RPS3	21.1974	21.1584		24h_2_N-3	Att4	30.8507	30.687	9.52855		24h_3_PBS-3	RPS3	28.6416	28.5033		24h_3_PBS-3
24h_1_PBS-3	RPS3	21.635			24h_1_PBS-3	Att4	29.3983				24h_1_N-3	RPS3	21.3501			24h_1_N-3	Att4	30.4847				24h_2_PBS-3	RPS3	20.9651			24h_2_PBS-3	Att4	28.6049				24h_2_N-3	RPS3	21.1194			24h_2_N-3	Att4	30.5232				24h_3_PBS-3	RPS3	28.365			24h_3_PBS-3
24h_1_PBS-4	RPS3	22.1305	22.1309		24h_1_PBS-4	Att4	31.884	31.9723	9.84142		24h_1_N-4	RPS3	23.5625	23.5249		24h_1_N-4	Att4	31.9419	31.8332	8.30831		24h_2_PBS-4	RPS3	22.7393	22.766		24h_2_PBS-4	Att4	29.6994	29.7198	6.95385		24h_2_N-4	RPS3	22.0752	22.001		24h_2_N-4	Att4	30.741	30.779	8.77802		24h_3_PBS-4	RPS3	26.8435	26.8765		24h_3_PBS-4
24h_1_PBS-4	RPS3	22.1312			24h_1_PBS-4	Att4	32.0605				24h_1_N-4	RPS3	23.4872			24h_1_N-4	Att4	31.7244				24h_2_PBS-4	RPS3	22.7926			24h_2_PBS-4	Att4	29.7402				24h_2_N-4	RPS3	21.9267			24h_2_N-4	Att4	30.817				24h_3_PBS-4	RPS3	26.9096			24h_3_PBS-4
24h_1_PBS-5	RPS3	22.4169	22.3378		24h_1_PBS-5	Att4	31.944	31.8669	9.52908		24h_1_N-5	RPS3	22.2511	22.3314		24h_1_N-5	Att4	28.9091	28.8602	6.52878		24h_2_PBS-5	RPS3	22.2624	22.2647		24h_2_PBS-5	Att4	29.7873	29.7601	7.49545		24h_2_N-5	RPS3	22.1731	22.1511		24h_2_N-5	Att4	29.1721	29.1419	6.99081		24h_3_PBS-5	RPS3	22.045	21.9999		24h_3_PBS-5
24h_1_PBS-5	RPS3	22.2588			24h_1_PBS-5	Att4	31.7898				24h_1_N-5	RPS3	22.4116			24h_1_N-5	Att4	28.8112				24h_2_PBS-5	RPS3	22.2669			24h_2_PBS-5	Att4	29.7329				24h_2_N-5	RPS3	22.1291			24h_2_N-5	Att4	29.1117				24h_3_PBS-5	RPS3	21.9547			24h_3_PBS-5
24h_1_PBS-6	RPS3	21.7786	21.7544		24h_1_PBS-6	Att4	32.7008	32.5083	10.7539		24h_1_N-6	RPS3	22.2628	22.2515		24h_1_N-6	Att4	31.0149	31.1824	8.93089		24h_2_PBS-6	RPS3	23.7447	23.7095		24h_2_PBS-6	Att4	30.1913	30.0259	6.31647		24h_2_N-6	RPS3	21.6174	21.519		24h_2_N-6	Att4	25.3389	25.3485	3.82947		24h_3_PBS-6	RPS3	22.7226	22.7509		24h_3_PBS-6
24h_1_PBS-6	RPS3	21.7302			24h_1_PBS-6	Att4	32.3158				24h_1_N-6	RPS3	22.2403			24h_1_N-6	Att4	31.35				24h_2_PBS-6	RPS3	23.6743			24h_2_PBS-6	Att4	29.8606				24h_2_N-6	RPS3	21.4207			24h_2_N-6	Att4	25.3581				24h_3_PBS-6	RPS3	22.7792			24h_3_PBS-6
24h_1_PBS-1	RPS3	21.9252	21.8305		24h_1_PBS-1	Att10	33.361	33.4239	11.5934	11.215	24h_1_N-1	RPS3	22.8514	22.899		24h_1_N-1	Att10	33.7444	33.7813	10.8823		24h_2_PBS-1	RPS3	21.4735	21.3979		24h_2_PBS-1	Att10	32.9348	32.9542	11.5563	10.5043	24h_2_N-1	RPS3	21.8959	21.8757		24h_2_N-1	Att10	31.6106	31.6099	9.73416		24h_3_PBS-1	RPS3	26.9374	26.7965		24h_3_PBS-1
24h_1_PBS-1	RPS3	21.7358			24h_1_PBS-1	Att10	33.4868				24h_1_N-1	RPS3	22.9465			24h_1_N-1	Att10	33.8181				24h_2_PBS-1	RPS3	21.3224			24h_2_PBS-1	Att10	32.9736				24h_2_N-1	RPS3	21.8556			24h_2_N-1	Att10	31.6092				24h_3_PBS-1	RPS3	26.6556			24h_3_PBS-1
24h_1_PBS-2	RPS3	21.3601	21.2567		24h_1_PBS-2	Att10	32.892	32.9208	11.664		24h_1_N-2	RPS3	21.4569	21.444		24h_1_N-2	Att10	33.3016	33.5503	12.1063		24h_2_PBS-2	RPS3	22.1425	22.0721		24h_2_PBS-2	Att10	35.8564	35.762	13.69		24h_2_N-2	RPS3	21.3103	21.2673		24h_2_N-2	Att10	31.1883	31.0901	9.82275		24h_3_PBS-2	RPS3	21.5035	21.4379		24h_3_PBS-2
24h_1_PBS-2	RPS3	21.1533			24h_1_PBS-2	Att10	32.9495				24h_1_N-2	RPS3	21.4311			24h_1_N-2	Att10	33.799				24h_2_PBS-2	RPS3	22.0016			24h_2_PBS-2	Att10	35.6677				24h_2_N-2	RPS3	21.2243			24h_2_N-2	Att10	30.9919				24h_3_PBS-2	RPS3	21.3722			24h_3_PBS-2
24h_1_PBS-3	RPS3	21.7462	21.6906		24h_1_PBS-3	Att10	30.2386	30.15	8.45936		24h_1_N-3	RPS3	21.3302	21.3402		24h_1_N-3	Att10	31.4087	31.3559	10.0158		24h_2_PBS-3	RPS3	21.0441	21.0046		24h_2_PBS-3	Att10	30.0349	30.0885	9.08392		24h_2_N-3	RPS3	21.1974	21.1584		24h_2_N-3	Att10	31.2574	31.2876	10.1292		24h_3_PBS-3	RPS3	28.6416	28.5033		24h_3_PBS-3
24h_1_PBS-3	RPS3	21.635			24h_1_PBS-3	Att10	30.0613				24h_1_N-3	RPS3	21.3501			24h_1_N-3	Att10	31.3032				24h_2_PBS-3	RPS3	20.9651			24h_2_PBS-3	Att10	30.1422				24h_2_N-3	RPS3	21.1194			24h_2_N-3	Att10	31.3177				24h_3_PBS-3	RPS3	28.365			24h_3_PBS-3
24h_1_PBS-4	RPS3	22.1305	22.1309		24h_1_PBS-4	Att10	33.3225	33.3794	11.2485		24h_1_N-4	RPS3	23.5625	23.5249		24h_1_N-4	Att10	33.8021	34.005	10.4802		24h_2_PBS-4	RPS3	22.7393	22.766		24h_2_PBS-4	Att10	32.1172	32.1684	9.40237		24h_2_N-4	RPS3	22.0752	22.001		24h_2_N-4	Att10	34.7346	33.657	11.6561		24h_3_PBS-4	RPS3	26.8435	26.8765		24h_3_PBS-4
24h_1_PBS-4	RPS3	22.1312			24h_1_PBS-4	Att10	33.4362				24h_1_N-4	RPS3	23.4872			24h_1_N-4	Att10	34.208				24h_2_PBS-4	RPS3	22.7926			24h_2_PBS-4	Att10	32.2195				24h_2_N-4	RPS3	21.9267			24h_2_N-4	Att10	32.5794				24h_3_PBS-4	RPS3	26.9096			24h_3_PBS-4
24h_1_PBS-5	RPS3	22.4169	22.3378		24h_1_PBS-5	Att10	34.4482	34.3571	12.0193		24h_1_N-5	RPS3	22.2511	22.3314		24h_1_N-5	Att10	29.1634	29.2337	6.90237		24h_2_PBS-5	RPS3	22.2624	22.2647		24h_2_PBS-5	Att10	32.2913	32.5055	10.2409		24h_2_N-5	RPS3	22.1731	22.1511		24h_2_N-5	Att10	30.5609	30.6361	8.48501		24h_3_PBS-5	RPS3	22.045	21.9999		24h_3_PBS-5
24h_1_PBS-5	RPS3	22.2588			24h_1_PBS-5	Att10	34.266				24h_1_N-5	RPS3	22.4116			24h_1_N-5	Att10	29.304				24h_2_PBS-5	RPS3	22.2669			24h_2_PBS-5	Att10	32.7197				24h_2_N-5	RPS3	22.1291			24h_2_N-5	Att10	30.7113				24h_3_PBS-5	RPS3	21.9547			24h_3_PBS-5
24h_1_PBS-6	RPS3	21.7786	21.7544		24h_1_PBS-6	Att10	33.6087	34.0595	12.3051		24h_1_N-6	RPS3	22.2628	22.2515		24h_1_N-6	Att10	33.0488	33.3401	11.0886		24h_2_PBS-6	RPS3	23.7447	23.7095		24h_2_PBS-6	Att10	32.9476	32.7621	9.05261		24h_2_N-6	RPS3	21.6174	21.519		24h_2_N-6	Att10	26.8364	26.7743	5.25526		24h_3_PBS-6	RPS3	22.7226	22.7509		24h_3_PBS-6
24h_1_PBS-6	RPS3	21.7302			24h_1_PBS-6	Att10	34.5103				24h_1_N-6	RPS3	22.2403			24h_1_N-6	Att10	33.6315				24h_2_PBS-6	RPS3	23.6743			24h_2_PBS-6	Att10	32.5766				24h_2_N-6	RPS3	21.4207			24h_2_N-6	Att10	26.7122				24h_3_PBS-6	RPS3	22.7792			24h_3_PBS-6
24h_1_PBS-1	RPS3	21.9252	21.8305		24h_1_PBS-1	Thau2	27.444	27.3331	5.50261	5.39262	24h_1_N-1	RPS3	22.8514	22.899		24h_1_N-1	Thau2	29.957	29.8714	6.9724		24h_2_PBS-1	RPS3	21.4735	21.3979		24h_2_PBS-1	Thau2	28.0342	27.8927	6.49471	5.93305	24h_2_N-1	RPS3	21.8959	21.8757		24h_2_N-1	Thau2	28.6299	28.5316	6.65581		24h_3_PBS-1	RPS3	26.9374	26.7965		24h_3_PBS-1
24h_1_PBS-1	RPS3	21.7358			24h_1_PBS-1	Thau2	27.2222				24h_1_N-1	RPS3	22.9465			24h_1_N-1	Thau2	29.7858				24h_2_PBS-1	RPS3	21.3224			24h_2_PBS-1	Thau2	27.7511				24h_2_N-1	RPS3	21.8556			24h_2_N-1	Thau2	28.4332				24h_3_PBS-1	RPS3	26.6556			24h_3_PBS-1
24h_1_PBS-2	RPS3	21.3601	21.2567		24h_1_PBS-2	Thau2	27.3907	27.3954	6.13867		24h_1_N-2	RPS3	21.4569	21.444		24h_1_N-2	Thau2	28.7435	28.6772	7.23324		24h_2_PBS-2	RPS3	22.1425	22.0721		24h_2_PBS-2	Thau2	27.8962	27.8719	5.79984		24h_2_N-2	RPS3	21.3103	21.2673		24h_2_N-2	Thau2	26.9132	26.9115	5.64417		24h_3_PBS-2	RPS3	21.5035	21.4379		24h_3_PBS-2
24h_1_PBS-2	RPS3	21.1533			24h_1_PBS-2	Thau2	27.4				24h_1_N-2	RPS3	21.4311			24h_1_N-2	Thau2	28.6109				24h_2_PBS-2	RPS3	22.0016			24h_2_PBS-2	Thau2	27.8476				24h_2_N-2	RPS3	21.2243			24h_2_N-2	Thau2	26.9097				24h_3_PBS-2	RPS3	21.3722			24h_3_PBS-2
24h_1_PBS-3	RPS3	21.7462	21.6906		24h_1_PBS-3	Thau2	28.6742	28.6297	6.93909		24h_1_N-3	RPS3	21.3302	21.3402		24h_1_N-3	Thau2	27.2765	27.21	5.86986		24h_2_PBS-3	RPS3	21.0441	21.0046		24h_2_PBS-3	Thau2	26.8877	26.8694	5.86477		24h_2_N-3	RPS3	21.1974	21.1584		24h_2_N-3	Thau2	27.6354	27.6961	6.53772		24h_3_PBS-3	RPS3	28.6416	28.5033		24h_3_PBS-3
24h_1_PBS-3	RPS3	21.635			24h_1_PBS-3	Thau2	28.5852				24h_1_N-3	RPS3	21.3501			24h_1_N-3	Thau2	27.1436				24h_2_PBS-3	RPS3	20.9651			24h_2_PBS-3	Thau2	26.8511				24h_2_N-3	RPS3	21.1194			24h_2_N-3	Thau2	27.7568				24h_3_PBS-3	RPS3	28.365			24h_3_PBS-3
24h_1_PBS-4	RPS3	22.1305	22.1309		24h_1_PBS-4	Thau2	26.3406	26.364	4.23309		24h_1_N-4	RPS3	23.5625	23.5249		24h_1_N-4	Thau2	29.3359	29.3908	5.86593		24h_2_PBS-4	RPS3	22.7393	22.766		24h_2_PBS-4	Thau2	28.9783	28.8829	6.11692		24h_2_N-4	RPS3	22.0752	22.001		24h_2_N-4	Thau2	26.4853	26.3779	4.37693		24h_3_PBS-4	RPS3	26.8435	26.8765		24h_3_PBS-4
24h_1_PBS-4	RPS3	22.1312			24h_1_PBS-4	Thau2	26.3873				24h_1_N-4	RPS3	23.4872			24h_1_N-4	Thau2	29.4457				24h_2_PBS-4	RPS3	22.7926			24h_2_PBS-4	Thau2	28.7875				24h_2_N-4	RPS3	21.9267			24h_2_N-4	Thau2	26.2705				24h_3_PBS-4	RPS3	26.9096			24h_3_PBS-4
24h_1_PBS-5	RPS3	22.4169	22.3378		24h_1_PBS-5	Thau2	26.9554	26.9663	4.62843		24h_1_N-5	RPS3	22.2511	22.3314		24h_1_N-5	Thau2	26.4463	26.3235	3.99213		24h_2_PBS-5	RPS3	22.2624	22.2647		24h_2_PBS-5	Thau2	28.0007	27.9681	5.70344		24h_2_N-5	RPS3	22.1731	22.1511		24h_2_N-5	Thau2	27.9295	27.9034	5.7523		24h_3_PBS-5	RPS3	22.045	21.9999		24h_3_PBS-5
24h_1_PBS-5	RPS3	22.2588			24h_1_PBS-5	Thau2	26.9771				24h_1_N-5	RPS3	22.4116			24h_1_N-5	Thau2	26.2007				24h_2_PBS-5	RPS3	22.2669			24h_2_PBS-5	Thau2	27.9355				24h_2_N-5	RPS3	22.1291			24h_2_N-5	Thau2	27.8773				24h_3_PBS-5	RPS3	21.9547			24h_3_PBS-5
24h_1_PBS-6	RPS3	21.7786	21.7544		24h_1_PBS-6	Thau2	26.5761	26.6682	4.91383		24h_1_N-6	RPS3	22.2628	22.2515		24h_1_N-6	Thau2	25.6152	25.6293	3.37772		24h_2_PBS-6	RPS3	23.7447	23.7095		24h_2_PBS-6	Thau2	29.2658	29.3281	5.61865		24h_2_N-6	RPS3	21.6174	21.519		24h_2_N-6	Thau2	26.4152	26.4963	4.9773		24h_3_PBS-6	RPS3	22.7226	22.7509		24h_3_PBS-6
24h_1_PBS-6	RPS3	21.7302			24h_1_PBS-6	Thau2	26.7603				24h_1_N-6	RPS3	22.2403			24h_1_N-6	Thau2	25.6434				24h_2_PBS-6	RPS3	23.6743			24h_2_PBS-6	Thau2	29.3904				24h_2_N-6	RPS3	21.4207			24h_2_N-6	Thau2	26.5775				24h_3_PBS-6	RPS3	22.7792			24h_3_PBS-6
24h_1_PBS-1	RPS3	21.0111	21.0097		24h_1_PBS-1	Thau1	25.4599	25.0548	4.04508	2.97292	24h_1_N-1	RPS3	22.4842	22.5148		24h_1_N-1	Thau1	26.4284	26.7791	4.26437		24h_2_PBS-1	RPS3	21.8944	21.7945		24h_2_PBS-1	Thau1	23.9428	23.8603	2.06577	2.26117	24h_2_N-1	RPS3	22.7128	22.3732		24h_2_N-1	Thau1	26.2048	26.0625	3.6893		24h_3_PBS-1	RPS3	25.9112	25.8519		24h_3_PBS-1
24h_1_PBS-1	RPS3	21.0083			24h_1_PBS-1	Thau1	24.6497				24h_1_N-1	RPS3	22.5453			24h_1_N-1	Thau1	27.1299				24h_2_PBS-1	RPS3	21.6946			24h_2_PBS-1	Thau1	23.7778				24h_2_N-1	RPS3	22.0337			24h_2_N-1	Thau1	25.9203				24h_3_PBS-1	RPS3	25.7926			24h_3_PBS-1
24h_1_PBS-2	RPS3	20.4824	20.5564		24h_1_PBS-2	Thau1	24.3316	24.4395	3.88312		24h_1_N-2	RPS3	20.9319	20.8189		24h_1_N-2	Thau1	24.453	24.4024	3.58344		24h_2_PBS-2	RPS3	22.2948	22.4159		24h_2_PBS-2	Thau1	25.5755	25.6803	3.26444		24h_2_N-2	RPS3	21.616	21.7296		24h_2_N-2	Thau1	25.0962	25.1909	3.46131		24h_3_PBS-2	RPS3	21.5413	21.0325		24h_3_PBS-2
24h_1_PBS-2	RPS3	20.6304			24h_1_PBS-2	Thau1	24.5474				24h_1_N-2	RPS3	20.706			24h_1_N-2	Thau1	24.3517				24h_2_PBS-2	RPS3	22.5369			24h_2_PBS-2	Thau1	25.7851				24h_2_N-2	RPS3	21.8432			24h_2_N-2	Thau1	25.2856				24h_3_PBS-2	RPS3	20.5236			24h_3_PBS-2
24h_1_PBS-3	RPS3	20.9888	20.8924		24h_1_PBS-3	Thau1	23.423	23.4166	2.52421		24h_1_N-3	RPS3	21.3619	20.9414		24h_1_N-3	Thau1	23.4887	23.6597	2.7183		24h_2_PBS-3	RPS3	21.5679	21.3871		24h_2_PBS-3	Thau1	23.9473	24.1376	2.75054		24h_2_N-3	RPS3	21.6431	21.7799		24h_2_N-3	Thau1	24.352	24.8274	3.04745		24h_3_PBS-3	RPS3	26.9639	27.0864		24h_3_PBS-3
24h_1_PBS-3	RPS3	20.796			24h_1_PBS-3	Thau1	23.4102				24h_1_N-3	RPS3	20.521			24h_1_N-3	Thau1	23.8308				24h_2_PBS-3	RPS3	21.2062			24h_2_PBS-3	Thau1	24.3279				24h_2_N-3	RPS3	21.9167			24h_2_N-3	Thau1	25.3027				24h_3_PBS-3	RPS3	27.2089			24h_3_PBS-3
24h_1_PBS-4	RPS3	21.3587	21.3021		24h_1_PBS-4	Thau1	23.9262	23.9197	2.61761		24h_1_N-4	RPS3	22.4349	22.5138		24h_1_N-4	Thau1	26.0809	26.2141	3.70029		24h_2_PBS-4	RPS3	22.6657	22.8881		24h_2_PBS-4	Thau1	25.8989	26.0961	3.20794		24h_2_N-4	RPS3	22.739	22.7461		24h_2_N-4	Thau1	22.9918	23.2913	0.545122		24h_3_PBS-4	RPS3	26.229	26.3043		24h_3_PBS-4
24h_1_PBS-4	RPS3	21.2455			24h_1_PBS-4	Thau1	23.9132				24h_1_N-4	RPS3	22.5927			24h_1_N-4	Thau1	26.3473				24h_2_PBS-4	RPS3	23.1105			24h_2_PBS-4	Thau1	26.2932				24h_2_N-4	RPS3	22.7533			24h_2_N-4	Thau1	23.5907				24h_3_PBS-4	RPS3	26.3795			24h_3_PBS-4
24h_1_PBS-5	RPS3	21.5618	21.6699		24h_1_PBS-5	Thau1	23.5041	23.6621	1.99219		24h_1_N-5	RPS3	21.5315	21.4577		24h_1_N-5	Thau1	23.184	23.1391	1.68139		24h_2_PBS-5	RPS3	22.5483	22.732		24h_2_PBS-5	Thau1	23.1768	23.4067	0.674603		24h_2_N-5	RPS3	22.8703	22.5721		24h_2_N-5	Thau1	23.8754	24.1322	1.56007		24h_3_PBS-5	RPS3	21.0935	21.2228		24h_3_PBS-5
24h_1_PBS-5	RPS3	21.7779			24h_1_PBS-5	Thau1	23.82				24h_1_N-5	RPS3	21.3839			24h_1_N-5	Thau1	23.0942				24h_2_PBS-5	RPS3	22.9158			24h_2_PBS-5	Thau1	23.6365				24h_2_N-5	RPS3	22.2738			24h_2_N-5	Thau1	24.3889				24h_3_PBS-5	RPS3	21.3521			24h_3_PBS-5
24h_1_PBS-6	RPS3	20.967	21.1134		24h_1_PBS-6	Thau1	23.9615	23.8887	2.7753		24h_1_N-6	RPS3	21.1919	21.3503		24h_1_N-6	Thau1	23.4889	23.4155	2.06515		24h_2_PBS-6	RPS3	24.746	24.6569		24h_2_PBS-6	Thau1	26.2225	26.2606	1.60373		24h_2_N-6	RPS3	22.573	22.2804		24h_2_N-6	Thau1	22.6934	23.0178	0.7374		24h_3_PBS-6	RPS3	21.8873	21.9457		24h_3_PBS-6
24h_1_PBS-6	RPS3	21.2597			24h_1_PBS-6	Thau1	23.8159				24h_1_N-6	RPS3	21.5088			24h_1_N-6	Thau1	23.3421				24h_2_PBS-6	RPS3	24.5678			24h_2_PBS-6	Thau1	26.2987				24h_2_N-6	RPS3	21.9877			24h_2_N-6	Thau1	23.3422				24h_3_PBS-6	RPS3	22.0042			24h_3_PBS-6
24h_1_PBS-1	RPS3	21.0111	21.0097		24h_1_PBS-1	Thau4	26.5019	26.4294	5.4197	5.34803	24h_1_N-1	RPS3	22.4842	22.5148		24h_1_N-1	Thau4	29.3494	29.3575	6.84278		24h_2_PBS-1	RPS3	21.8944	21.7945		24h_2_PBS-1	Thau4	27.9042	27.9417	6.14717	5.47719	24h_2_N-1	RPS3	22.7128	22.3732		24h_2_N-1	Thau4	28.1478	28.0621	5.68886		24h_3_PBS-1	RPS3	25.9112	25.8519		24h_3_PBS-1
24h_1_PBS-1	RPS3	21.0083			24h_1_PBS-1	Thau4	26.3569				24h_1_N-1	RPS3	22.5453			24h_1_N-1	Thau4	29.3657				24h_2_PBS-1	RPS3	21.6946			24h_2_PBS-1	Thau4	27.9792				24h_2_N-1	RPS3	22.0337			24h_2_N-1	Thau4	27.9764				24h_3_PBS-1	RPS3	25.7926			24h_3_PBS-1
24h_1_PBS-2	RPS3	20.4824	20.5564		24h_1_PBS-2	Thau4	26.3352	26.5561	5.99972		24h_1_N-2	RPS3	20.9319	20.8189		24h_1_N-2	Thau4	27.8192	27.8706	7.05169		24h_2_PBS-2	RPS3	22.2948	22.4159		24h_2_PBS-2	Thau4	28.1233	28.2461	5.83023		24h_2_N-2	RPS3	21.616	21.7296		24h_2_N-2	Thau4	26.7843	26.8228	5.09318		24h_3_PBS-2	RPS3	21.5413	21.0325		24h_3_PBS-2
24h_1_PBS-2	RPS3	20.6304			24h_1_PBS-2	Thau4	26.777				24h_1_N-2	RPS3	20.706			24h_1_N-2	Thau4	27.9221				24h_2_PBS-2	RPS3	22.5369			24h_2_PBS-2	Thau4	28.3689				24h_2_N-2	RPS3	21.8432			24h_2_N-2	Thau4	26.8613				24h_3_PBS-2	RPS3	20.5236			24h_3_PBS-2
24h_1_PBS-3	RPS3	20.9888	20.8924		24h_1_PBS-3	Thau4	28.2886	28.119	7.22661		24h_1_N-3	RPS3	21.3619	20.9414		24h_1_N-3	Thau4	26.5909	26.4687	5.52724		24h_2_PBS-3	RPS3	21.5679	21.3871		24h_2_PBS-3	Thau4	26.8347	26.8843	5.49726		24h_2_N-3	RPS3	21.6431	21.7799		24h_2_N-3	Thau4	27.9758	27.9756	6.19565		24h_3_PBS-3	RPS3	26.9639	27.0864		24h_3_PBS-3
24h_1_PBS-3	RPS3	20.796			24h_1_PBS-3	Thau4	27.9494				24h_1_N-3	RPS3	20.521			24h_1_N-3	Thau4	26.3465				24h_2_PBS-3	RPS3	21.2062			24h_2_PBS-3	Thau4	26.934				24h_2_N-3	RPS3	21.9167			24h_2_N-3	Thau4	27.9753				24h_3_PBS-3	RPS3	27.2089			24h_3_PBS-3
24h_1_PBS-4	RPS3	21.3587	21.3021		24h_1_PBS-4	Thau4	25.4628	25.5553	4.25326		24h_1_N-4	RPS3	22.4349	22.5138		24h_1_N-4	Thau4	27.6777	27.8097	5.29585		24h_2_PBS-4	RPS3	22.6657	22.8881		24h_2_PBS-4	Thau4	28.4237	28.711	5.82287		24h_2_N-4	RPS3	22.739	22.7461		24h_2_N-4	Thau4	26.0243	26.0402	3.29405		24h_3_PBS-4	RPS3	26.229	26.3043		24h_3_PBS-4
24h_1_PBS-4	RPS3	21.2455			24h_1_PBS-4	Thau4	25.6479				24h_1_N-4	RPS3	22.5927			24h_1_N-4	Thau4	27.9416				24h_2_PBS-4	RPS3	23.1105			24h_2_PBS-4	Thau4	28.9983				24h_2_N-4	RPS3	22.7533			24h_2_N-4	Thau4	26.0561				24h_3_PBS-4	RPS3	26.3795			24h_3_PBS-4
24h_1_PBS-5	RPS3	21.5618	21.6699		24h_1_PBS-5	Thau4	25.7514	25.8024	4.13249		24h_1_N-5	RPS3	21.5315	21.4577		24h_1_N-5	Thau4	25.4208	25.4781	4.02043		24h_2_PBS-5	RPS3	22.5483	22.732		24h_2_PBS-5	Thau4	28.0476	28.0674	5.3354		24h_2_N-5	RPS3	22.8703	22.5721		24h_2_N-5	Thau4	27.6828	27.5878	5.01568		24h_3_PBS-5	RPS3	21.0935	21.2228		24h_3_PBS-5
24h_1_PBS-5	RPS3	21.7779			24h_1_PBS-5	Thau4	25.8533				24h_1_N-5	RPS3	21.3839			24h_1_N-5	Thau4	25.5354				24h_2_PBS-5	RPS3	22.9158			24h_2_PBS-5	Thau4	28.0873				24h_2_N-5	RPS3	22.2738			24h_2_N-5	Thau4	27.4927				24h_3_PBS-5	RPS3	21.3521			24h_3_PBS-5
24h_1_PBS-6	RPS3	20.967	21.1134		24h_1_PBS-6	Thau4	25.8205	26.1697	5.05638		24h_1_N-6	RPS3	21.1919	21.3503		24h_1_N-6	Thau4	24.4504	24.4367	3.08636		24h_2_PBS-6	RPS3	24.746	24.6569		24h_2_PBS-6	Thau4	28.9406	28.8871	4.23024		24h_2_N-6	RPS3	22.573	22.2804		24h_2_N-6	Thau4	26.217	26.5027	4.22235		24h_3_PBS-6	RPS3	21.8873	21.9457		24h_3_PBS-6
24h_1_PBS-6	RPS3	21.2597			24h_1_PBS-6	Thau4	26.519				24h_1_N-6	RPS3	21.5088			24h_1_N-6	Thau4	24.423				24h_2_PBS-6	RPS3	24.5678			24h_2_PBS-6	Thau4	28.8337				24h_2_N-6	RPS3	21.9877			24h_2_N-6	Thau4	26.7885				24h_3_PBS-6	RPS3	22.0042			24h_3_PBS-6
24h_1_PBS-1	RPS3	21.0111	21.0097		24h_1_PBS-1	ColLA	31.2108	30.9844	9.97471	9.55715	24h_1_N-1	RPS3	22.4842	22.5148		24h_1_N-1	ColLA	33.7507	33.6625	11.1478		24h_2_PBS-1	RPS3	21.8944	21.7945		24h_2_PBS-1	ColLA	37.8925	38.9463	17.1517	6.94827	24h_2_N-1	RPS3	22.7128	22.3732		24h_2_N-1	ColLA	40	40	17.6268		24h_3_PBS-1	RPS3	25.9112	25.8519		24h_3_PBS-1
24h_1_PBS-1	RPS3	21.0083			24h_1_PBS-1	ColLA	30.758				24h_1_N-1	RPS3	22.5453			24h_1_N-1	ColLA	33.5744				24h_2_PBS-1	RPS3	21.6946			24h_2_PBS-1	ColLA	40				24h_2_N-1	RPS3	22.0337			24h_2_N-1	ColLA	40				24h_3_PBS-1	RPS3	25.7926			24h_3_PBS-1
24h_1_PBS-2	RPS3	20.4824	20.5564		24h_1_PBS-2	ColLA	31.2994	31.1315	10.5751		24h_1_N-2	RPS3	20.9319	20.8189		24h_1_N-2	ColLA	31.2775	31.1933	10.3744		24h_2_PBS-2	RPS3	22.2948	22.4159		24h_2_PBS-2	ColLA	27.6588	27.678	5.26209		24h_2_N-2	RPS3	21.616	21.7296		24h_2_N-2	ColLA	27.6093	27.6771	5.94752		24h_3_PBS-2	RPS3	21.5413	21.0325		24h_3_PBS-2
24h_1_PBS-2	RPS3	20.6304			24h_1_PBS-2	ColLA	30.9635				24h_1_N-2	RPS3	20.706			24h_1_N-2	ColLA	31.1091				24h_2_PBS-2	RPS3	22.5369			24h_2_PBS-2	ColLA	27.6972				24h_2_N-2	RPS3	21.8432			24h_2_N-2	ColLA	27.745				24h_3_PBS-2	RPS3	20.5236			24h_3_PBS-2
24h_1_PBS-3	RPS3	20.9888	20.8924		24h_1_PBS-3	ColLA	30.5269	30.438	9.54563		24h_1_N-3	RPS3	21.3619	20.9414		24h_1_N-3	ColLA	29.5849	29.5109	8.56944		24h_2_PBS-3	RPS3	21.5679	21.3871		24h_2_PBS-3	ColLA	28.0401	27.6559	6.26878		24h_2_N-3	RPS3	21.6431	21.7799		24h_2_N-3	ColLA	28.0268	28.2877	6.50778		24h_3_PBS-3	RPS3	26.9639	27.0864		24h_3_PBS-3
24h_1_PBS-3	RPS3	20.796			24h_1_PBS-3	ColLA	30.3491				24h_1_N-3	RPS3	20.521			24h_1_N-3	ColLA	29.4368				24h_2_PBS-3	RPS3	21.2062			24h_2_PBS-3	ColLA	27.2716				24h_2_N-3	RPS3	21.9167			24h_2_N-3	ColLA	28.5485				24h_3_PBS-3	RPS3	27.2089			24h_3_PBS-3
24h_1_PBS-4	RPS3	21.3587	21.3021		24h_1_PBS-4	ColLA	31.4815	31.3474	10.0453		24h_1_N-4	RPS3	22.4349	22.5138		24h_1_N-4	ColLA	31.3412	31.1885	8.67471		24h_2_PBS-4	RPS3	22.6657	22.8881		24h_2_PBS-4	ColLA	27.7947	27.5792	4.69103		24h_2_N-4	RPS3	22.739	22.7461		24h_2_N-4	ColLA	25.2069	25.3637	2.6176		24h_3_PBS-4	RPS3	26.229	26.3043		24h_3_PBS-4
24h_1_PBS-4	RPS3	21.2455			24h_1_PBS-4	ColLA	31.2134				24h_1_N-4	RPS3	22.5927			24h_1_N-4	ColLA	31.0358				24h_2_PBS-4	RPS3	23.1105			24h_2_PBS-4	ColLA	27.3637				24h_2_N-4	RPS3	22.7533			24h_2_N-4	ColLA	25.5206				24h_3_PBS-4	RPS3	26.3795			24h_3_PBS-4
24h_1_PBS-5	RPS3	21.5618	21.6699		24h_1_PBS-5	ColLA	30.9672	30.9404	9.27052		24h_1_N-5	RPS3	21.5315	21.4577		24h_1_N-5	ColLA	30.1505	29.9684	8.51075		24h_2_PBS-5	RPS3	22.5483	22.732		24h_2_PBS-5	ColLA	26.4675	26.4194	3.68733		24h_2_N-5	RPS3	22.8703	22.5721		24h_2_N-5	ColLA	28.112	28.1216	5.54948		24h_3_PBS-5	RPS3	21.0935	21.2228		24h_3_PBS-5
24h_1_PBS-5	RPS3	21.7779			24h_1_PBS-5	ColLA	30.9136				24h_1_N-5	RPS3	21.3839			24h_1_N-5	ColLA	29.7864				24h_2_PBS-5	RPS3	22.9158			24h_2_PBS-5	ColLA	26.3713				24h_2_N-5	RPS3	22.2738			24h_2_N-5	ColLA	28.1311				24h_3_PBS-5	RPS3	21.3521			24h_3_PBS-5
24h_1_PBS-6	RPS3	20.967	21.1134		24h_1_PBS-6	ColLA	28.465	29.045	7.9316		24h_1_N-6	RPS3	21.1919	21.3503		24h_1_N-6	ColLA	29.3963	29.7372	8.3869		24h_2_PBS-6	RPS3	24.746	24.6569		24h_2_PBS-6	ColLA	28.996	29.2855	4.62864		24h_2_N-6	RPS3	22.573	22.2804		24h_2_N-6	ColLA	24.1885	24.293	2.01265		24h_3_PBS-6	RPS3	21.8873	21.9457		24h_3_PBS-6
24h_1_PBS-6	RPS3	21.2597			24h_1_PBS-6	ColLA	29.625				24h_1_N-6	RPS3	21.5088			24h_1_N-6	ColLA	30.0782				24h_2_PBS-6	RPS3	24.5678			24h_2_PBS-6	ColLA	29.575				24h_2_N-6	RPS3	21.9877			24h_2_N-6	ColLA	24.3975				24h_3_PBS-6	RPS3	22.0042			24h_3_PBS-6
24h_1_PBS-1	RPS3	20.887	20.9114		24h_1_PBS-1	ColLC	29.1454	28.9557	8.04432	7.61606	24h_1_N-1	RPS3	22.2447	22.3362		24h_1_N-1	ColLC	28.9794	28.9099	6.57364		24h_2_PBS-1	RPS3	20.998	20.7118		24h_2_PBS-1	ColLC	27.284	27.4194	6.70769	5.61211	24h_2_N-1	RPS3	21.8144	21.9107		24h_2_N-1	ColLC	28.1391	28.4946	6.5839		24h_3_PBS-1	RPS3	26.7313	26.5992		24h_3_PBS-1
24h_1_PBS-1	RPS3	20.9358			24h_1_PBS-1	ColLC	28.7661				24h_1_N-1	RPS3	22.4277			24h_1_N-1	ColLC	28.8403				24h_2_PBS-1	RPS3	20.4255			24h_2_PBS-1	ColLC	27.5549				24h_2_N-1	RPS3	22.007			24h_2_N-1	ColLC	28.8501				24h_3_PBS-1	RPS3	26.4671			24h_3_PBS-1
24h_1_PBS-2	RPS3	20.2229	20.603		24h_1_PBS-2	ColLC	27.9634	27.9605	7.35749		24h_1_N-2	RPS3	20.8846	20.9547		24h_1_N-2	ColLC	27.3531	27.4393	6.48457		24h_2_PBS-2	RPS3	22.332	22.3928		24h_2_PBS-2	ColLC	26.3146	26.6126	4.21979		24h_2_N-2	RPS3	21.7905	21.708		24h_2_N-2	ColLC	26.9027	27.2261	5.51803		24h_3_PBS-2	RPS3	21.2872	21.211		24h_3_PBS-2
24h_1_PBS-2	RPS3	20.9831			24h_1_PBS-2	ColLC	27.9575				24h_1_N-2	RPS3	21.0248			24h_1_N-2	ColLC	27.5254				24h_2_PBS-2	RPS3	22.4536			24h_2_PBS-2	ColLC	26.9105				24h_2_N-2	RPS3	21.6256			24h_2_N-2	ColLC	27.5494				24h_3_PBS-2	RPS3	21.1348			24h_3_PBS-2
24h_1_PBS-3	RPS3	20.9663	20.6764		24h_1_PBS-3	ColLC	26.2156	26.3409	5.66456		24h_1_N-3	RPS3	20.9324	20.5567		24h_1_N-3	ColLC	26.2148	26.178	5.62126		24h_2_PBS-3	RPS3	20.9706	21.1536		24h_2_PBS-3	ColLC	28.6657	28.8068	7.65322		24h_2_N-3	RPS3	21.7478	21.6069		24h_2_N-3	ColLC	25.7652	25.8913	4.28433		24h_3_PBS-3	RPS3	28.1197	28.1251		24h_3_PBS-3
24h_1_PBS-3	RPS3	20.3864			24h_1_PBS-3	ColLC	26.4663				24h_1_N-3	RPS3	20.1811			24h_1_N-3	ColLC	26.1412				24h_2_PBS-3	RPS3	21.3366			24h_2_PBS-3	ColLC	28.948				24h_2_N-3	RPS3	21.4661			24h_2_N-3	ColLC	26.0174				24h_3_PBS-3	RPS3	28.1304			24h_3_PBS-3
24h_1_PBS-4	RPS3	21.2943	21.2767		24h_1_PBS-4	ColLC	29.9074	29.9275	8.65079		24h_1_N-4	RPS3	22.4817	22.6531		24h_1_N-4	ColLC	27.6769	27.9247	5.27157		24h_2_PBS-4	RPS3	22.9878	22.9644		24h_2_PBS-4	ColLC	29.1598	29.5898	6.62537		24h_2_N-4	RPS3	21.9226	21.9078		24h_2_N-4	ColLC	29.8823	29.9771	8.06929		24h_3_PBS-4	RPS3	26.907	26.6828		24h_3_PBS-4
24h_1_PBS-4	RPS3	21.2591			24h_1_PBS-4	ColLC	29.9475				24h_1_N-4	RPS3	22.8246			24h_1_N-4	ColLC	28.1726				24h_2_PBS-4	RPS3	22.9411			24h_2_PBS-4	ColLC	30.0197				24h_2_N-4	RPS3	21.893			24h_2_N-4	ColLC	30.072				24h_3_PBS-4	RPS3	26.4586			24h_3_PBS-4
24h_1_PBS-5	RPS3	21.5471	21.7623		24h_1_PBS-5	ColLC	30.4738	30.4919	8.72954		24h_1_N-5	RPS3	21.157	21.0664		24h_1_N-5	ColLC	26.4987	26.9123	5.84584		24h_2_PBS-5	RPS3	22.3696	22.3391		24h_2_PBS-5	ColLC	27.5717	27.7475	5.40841		24h_2_N-5	RPS3	22.1484	22.0391		24h_2_N-5	ColLC	29.22	29.2454	7.2063		24h_3_PBS-5	RPS3	22.5217	22.4212		24h_3_PBS-5
24h_1_PBS-5	RPS3	21.9776			24h_1_PBS-5	ColLC	30.5099				24h_1_N-5	RPS3	20.9758			24h_1_N-5	ColLC	27.3258				24h_2_PBS-5	RPS3	22.3086			24h_2_PBS-5	ColLC	27.9234				24h_2_N-5	RPS3	21.9298			24h_2_N-5	ColLC	29.2708				24h_3_PBS-5	RPS3	22.3207			24h_3_PBS-5
24h_1_PBS-6	RPS3	21.3738	21.2908		24h_1_PBS-6	ColLC	28.2557	28.5404	7.24963		24h_1_N-6	RPS3	21.3016	21.6243		24h_1_N-6	ColLC	29.1704	29.2414	7.61714		24h_2_PBS-6	RPS3	24.387	24.1768		24h_2_PBS-6	ColLC	27.0405	27.235	3.0582		24h_2_N-6	RPS3	21.4411	21.2756		24h_2_N-6	ColLC	24.3884	24.6759	3.40033		24h_3_PBS-6	RPS3	22.4098	22.5658		24h_3_PBS-6
24h_1_PBS-6	RPS3	21.2078			24h_1_PBS-6	ColLC	28.8251				24h_1_N-6	RPS3	21.9469			24h_1_N-6	ColLC	29.3124				24h_2_PBS-6	RPS3	23.9666			24h_2_PBS-6	ColLC	27.4295				24h_2_N-6	RPS3	21.1101			24h_2_N-6	ColLC	24.9635				24h_3_PBS-6	RPS3	22.7218			24h_3_PBS-6
24h_1_PBS-1	RPS3	20.887	20.9114		24h_1_PBS-1	ColLD	31.3742	31.1697	10.2583	10.8982	24h_1_N-1	RPS3	22.2447	22.3362		24h_1_N-1	ColLD	32.9603	32.6307	10.2945		24h_2_PBS-1	RPS3	20.998	20.7118		24h_2_PBS-1	ColLD	34.4202	34.0438	13.332	8.44991	24h_2_N-1	RPS3	21.8144	21.9107		24h_2_N-1	ColLD	34.4912	34.076	12.1652		24h_3_PBS-1	RPS3	26.7313	26.5992		24h_3_PBS-1
24h_1_PBS-1	RPS3	20.9358			24h_1_PBS-1	ColLD	30.9652				24h_1_N-1	RPS3	22.4277			24h_1_N-1	ColLD	32.3011				24h_2_PBS-1	RPS3	20.4255			24h_2_PBS-1	ColLD	33.6673				24h_2_N-1	RPS3	22.007			24h_2_N-1	ColLD	33.6607				24h_3_PBS-1	RPS3	26.4671			24h_3_PBS-1
24h_1_PBS-2	RPS3	20.2229	20.603		24h_1_PBS-2	ColLD	31.2635	31.299	10.696		24h_1_N-2	RPS3	20.8846	20.9547		24h_1_N-2	ColLD	35.4694	35.5927	14.638		24h_2_PBS-2	RPS3	22.332	22.3928		24h_2_PBS-2	ColLD	31.9648	32.3163	9.92356		24h_2_N-2	RPS3	21.7905	21.708		24h_2_N-2	ColLD	33.1675	33.2086	11.5005		24h_3_PBS-2	RPS3	21.2872	21.211		24h_3_PBS-2
24h_1_PBS-2	RPS3	20.9831			24h_1_PBS-2	ColLD	31.3345				24h_1_N-2	RPS3	21.0248			24h_1_N-2	ColLD	35.7161				24h_2_PBS-2	RPS3	22.4536			24h_2_PBS-2	ColLD	32.6679				24h_2_N-2	RPS3	21.6256			24h_2_N-2	ColLD	33.2496				24h_3_PBS-2	RPS3	21.1348			24h_3_PBS-2
24h_1_PBS-3	RPS3	20.9663	20.6764		24h_1_PBS-3	ColLD	36.8085	36.8513	16.175		24h_1_N-3	RPS3	20.9324	20.5567		24h_1_N-3	ColLD	33.3514	33.4055	12.8488		24h_2_PBS-3	RPS3	20.9706	21.1536		24h_2_PBS-3	ColLD	31.4697	31.167	10.0134		24h_2_N-3	RPS3	21.7478	21.6069		24h_2_N-3	ColLD	33.7982	33.3438	11.7369		24h_3_PBS-3	RPS3	28.1197	28.1251		24h_3_PBS-3
24h_1_PBS-3	RPS3	20.3864			24h_1_PBS-3	ColLD	36.8942				24h_1_N-3	RPS3	20.1811			24h_1_N-3	ColLD	33.4596				24h_2_PBS-3	RPS3	21.3366			24h_2_PBS-3	ColLD	30.8643				24h_2_N-3	RPS3	21.4661			24h_2_N-3	ColLD	32.8895				24h_3_PBS-3	RPS3	28.1304			24h_3_PBS-3
24h_1_PBS-4	RPS3	21.2943	21.2767		24h_1_PBS-4	ColLD	30.3594	30.228	8.95135		24h_1_N-4	RPS3	22.4817	22.6531		24h_1_N-4	ColLD	27.8181	27.6568	5.00361		24h_2_PBS-4	RPS3	22.9878	22.9644		24h_2_PBS-4	ColLD	30.691	30.6875	7.72309		24h_2_N-4	RPS3	21.9226	21.9078		24h_2_N-4	ColLD	31.4893	31.656	9.74819		24h_3_PBS-4	RPS3	26.907	26.6828		24h_3_PBS-4
24h_1_PBS-4	RPS3	21.2591			24h_1_PBS-4	ColLD	30.0966				24h_1_N-4	RPS3	22.8246			24h_1_N-4	ColLD	27.4954				24h_2_PBS-4	RPS3	22.9411			24h_2_PBS-4	ColLD	30.684				24h_2_N-4	RPS3	21.893			24h_2_N-4	ColLD	31.8228				24h_3_PBS-4	RPS3	26.4586			24h_3_PBS-4
24h_1_PBS-5	RPS3	21.5471	21.7623		24h_1_PBS-5	ColLD	32.5496	32.7579	10.9956		24h_1_N-5	RPS3	21.157	21.0664		24h_1_N-5	ColLD	29.0723	29.2339	8.16746		24h_2_PBS-5	RPS3	22.3696	22.3391		24h_2_PBS-5	ColLD	27.8911	28.0264	5.68733		24h_2_N-5	RPS3	22.1484	22.0391		24h_2_N-5	ColLD	28.5347	28.729	6.68985		24h_3_PBS-5	RPS3	22.5217	22.4212		24h_3_PBS-5
24h_1_PBS-5	RPS3	21.9776			24h_1_PBS-5	ColLD	32.9662				24h_1_N-5	RPS3	20.9758			24h_1_N-5	ColLD	29.3955				24h_2_PBS-5	RPS3	22.3086			24h_2_PBS-5	ColLD	28.1618				24h_2_N-5	RPS3	21.9298			24h_2_N-5	ColLD	28.9233				24h_3_PBS-5	RPS3	22.3207			24h_3_PBS-5
24h_1_PBS-6	RPS3	21.3738	21.2908		24h_1_PBS-6	ColLD	29.7999	29.6037	8.31293		24h_1_N-6	RPS3	21.3016	21.6243		24h_1_N-6	ColLD	31.9351	32.1318	10.5076		24h_2_PBS-6	RPS3	24.387	24.1768		24h_2_PBS-6	ColLD	28.0947	28.1968	4.02008		24h_2_N-6	RPS3	21.4411	21.2756		24h_2_N-6	ColLD	26.3907	26.3143	5.03865		24h_3_PBS-6	RPS3	22.4098	22.5658		24h_3_PBS-6
24h_1_PBS-6	RPS3	21.2078			24h_1_PBS-6	ColLD	29.4076				24h_1_N-6	RPS3	21.9469			24h_1_N-6	ColLD	32.3286				24h_2_PBS-6	RPS3	23.9666			24h_2_PBS-6	ColLD	28.299				24h_2_N-6	RPS3	21.1101			24h_2_N-6	ColLD	26.2378				24h_3_PBS-6	RPS3	22.7218			24h_3_PBS-6
24h_1_PBS-1	RPS3	20.887	20.9114		24h_1_PBS-1	ColLB	32.2922	32.2895	11.378	11.7718	24h_1_N-1	RPS3	22.2447	22.3362		24h_1_N-1	ColLB	35.5183	35.3716	13.0354		24h_2_PBS-1	RPS3	20.998	20.7118		24h_2_PBS-1	ColLB	40	37.0837	16.3719	11.3098	24h_2_N-1	RPS3	21.8144	21.9107		24h_2_N-1	ColLB	36.0384	36.5085	14.5978		24h_3_PBS-1	RPS3	26.7313	26.5992		24h_3_PBS-1
24h_1_PBS-1	RPS3	20.9358			24h_1_PBS-1	ColLB	32.2867				24h_1_N-1	RPS3	22.4277			24h_1_N-1	ColLB	35.2249				24h_2_PBS-1	RPS3	20.4255			24h_2_PBS-1	ColLB	34.1674				24h_2_N-1	RPS3	22.007			24h_2_N-1	ColLB	36.9786				24h_3_PBS-1	RPS3	26.4671			24h_3_PBS-1
24h_1_PBS-2	RPS3	20.2229	20.603		24h_1_PBS-2	ColLB	31.8078	31.9102	11.3072		24h_1_N-2	RPS3	20.8846	20.9547		24h_1_N-2	ColLB	32.5034	32.4893	11.5346		24h_2_PBS-2	RPS3	22.332	22.3928		24h_2_PBS-2	ColLB	32.1983	32.4793	10.0866		24h_2_N-2	RPS3	21.7905	21.708		24h_2_N-2	ColLB	32.3966	31.7931	10.0851		24h_3_PBS-2	RPS3	21.2872	21.211		24h_3_PBS-2
24h_1_PBS-2	RPS3	20.9831			24h_1_PBS-2	ColLB	32.0126				24h_1_N-2	RPS3	21.0248			24h_1_N-2	ColLB	32.4752				24h_2_PBS-2	RPS3	22.4536			24h_2_PBS-2	ColLB	32.7604				24h_2_N-2	RPS3	21.6256			24h_2_N-2	ColLB	31.1896				24h_3_PBS-2	RPS3	21.1348			24h_3_PBS-2
24h_1_PBS-3	RPS3	20.9663	20.6764		24h_1_PBS-3	ColLB	32.0619	32.2511	11.5747		24h_1_N-3	RPS3	20.9324	20.5567		24h_1_N-3	ColLB	34.0969	33.8511	13.2943		24h_2_PBS-3	RPS3	20.9706	21.1536		24h_2_PBS-3	ColLB	33.0444	32.9285	11.7749		24h_2_N-3	RPS3	21.7478	21.6069		24h_2_N-3	ColLB	32.3533	32.2765	10.6696		24h_3_PBS-3	RPS3	28.1197	28.1251		24h_3_PBS-3
24h_1_PBS-3	RPS3	20.3864			24h_1_PBS-3	ColLB	32.4403				24h_1_N-3	RPS3	20.1811			24h_1_N-3	ColLB	33.6052				24h_2_PBS-3	RPS3	21.3366			24h_2_PBS-3	ColLB	32.8127				24h_2_N-3	RPS3	21.4661			24h_2_N-3	ColLB	32.1997				24h_3_PBS-3	RPS3	28.1304			24h_3_PBS-3
24h_1_PBS-4	RPS3	21.2943	21.2767		24h_1_PBS-4	ColLB	32.7423	32.447	11.1703		24h_1_N-4	RPS3	22.4817	22.6531		24h_1_N-4	ColLB	36.9128	36.8694	14.2163		24h_2_PBS-4	RPS3	22.9878	22.9644		24h_2_PBS-4	ColLB	35.1538	35.3498	12.3854		24h_2_N-4	RPS3	21.9226	21.9078		24h_2_N-4	ColLB	35.1035	34.3994	12.4915		24h_3_PBS-4	RPS3	26.907	26.6828		24h_3_PBS-4
24h_1_PBS-4	RPS3	21.2591			24h_1_PBS-4	ColLB	32.1517				24h_1_N-4	RPS3	22.8246			24h_1_N-4	ColLB	36.8259				24h_2_PBS-4	RPS3	22.9411			24h_2_PBS-4	ColLB	35.5458				24h_2_N-4	RPS3	21.893			24h_2_N-4	ColLB	33.6953				24h_3_PBS-4	RPS3	26.4586			24h_3_PBS-4
24h_1_PBS-5	RPS3	21.5471	21.7623		24h_1_PBS-5	ColLB	34.0863	34.1599	12.3976		24h_1_N-5	RPS3	21.157	21.0664		24h_1_N-5	ColLB	32.4641	32.5182	11.4518		24h_2_PBS-5	RPS3	22.3696	22.3391		24h_2_PBS-5	ColLB	31.5337	31.9824	9.64331		24h_2_N-5	RPS3	22.1484	22.0391		24h_2_N-5	ColLB	31.5112	31.6077	9.5686		24h_3_PBS-5	RPS3	22.5217	22.4212		24h_3_PBS-5
24h_1_PBS-5	RPS3	21.9776			24h_1_PBS-5	ColLB	34.2335				24h_1_N-5	RPS3	20.9758			24h_1_N-5	ColLB	32.5724				24h_2_PBS-5	RPS3	22.3086			24h_2_PBS-5	ColLB	32.4312				24h_2_N-5	RPS3	21.9298			24h_2_N-5	ColLB	31.7043				24h_3_PBS-5	RPS3	22.3207			24h_3_PBS-5
24h_1_PBS-6	RPS3	21.3738	21.2908		24h_1_PBS-6	ColLB	33.6957	34.0935	12.8027		24h_1_N-6	RPS3	21.3016	21.6243		24h_1_N-6	ColLB	32.8161	32.9536	11.3293		24h_2_PBS-6	RPS3	24.387	24.1768		24h_2_PBS-6	ColLB	31.55	31.7733	7.59657		24h_2_N-6	RPS3	21.4411	21.2756		24h_2_N-6	ColLB	31.0937	31.4422	10.1666		24h_3_PBS-6	RPS3	22.4098	22.5658		24h_3_PBS-6
24h_1_PBS-6	RPS3	21.2078			24h_1_PBS-6	ColLB	34.4913				24h_1_N-6	RPS3	21.9469			24h_1_N-6	ColLB	33.0911				24h_2_PBS-6	RPS3	23.9666			24h_2_PBS-6	ColLB	31.9967				24h_2_N-6	RPS3	21.1101			24h_2_N-6	ColLB	31.7907				24h_3_PBS-6	RPS3	22.7218			24h_3_PBS-6
24h_1_PBS-1	RPS3	21.284	21.6758		24h_1_PBS-1	CLys1	26.4436	26.4313	4.75546	4.58052	24h_1_N-1	RPS3	23.1167	23.2209		24h_1_N-1	CLys1	26.6154	26.7783	3.55738		24h_2_PBS-1	RPS3	22.8802	22.1309		24h_2_PBS-1	CLys1	26.5307	26.8354	4.70457	4.14843	24h_2_N-1	RPS3	26.1809	25.5527		24h_2_N-1	CLys1	26.9279	27.1812	1.62845		24h_3_PBS-1	RPS3	26.953	26.9177		24h_3_PBS-1
24h_1_PBS-1	RPS3	22.0677			24h_1_PBS-1	CLys1	26.419				24h_1_N-1	RPS3	23.3251			24h_1_N-1	CLys1	26.9412				24h_2_PBS-1	RPS3	21.3815			24h_2_PBS-1	CLys1	27.1402				24h_2_N-1	RPS3	24.9245			24h_2_N-1	CLys1	27.4345				24h_3_PBS-1	RPS3	26.8823			24h_3_PBS-1
24h_1_PBS-2	RPS3	21.2788	21.4562		24h_1_PBS-2	CLys1	26.4375	26.4437	4.98748		24h_1_N-2	RPS3	21.5046	21.7104		24h_1_N-2	CLys1	26.0237	26.1868	4.47638		24h_2_PBS-2	RPS3	21.5841	21.644		24h_2_PBS-2	CLys1	27.8653	27.895	6.25097		24h_2_N-2	RPS3	21.5202	21.3561		24h_2_N-2	CLys1	26.8951	27.0609	5.70487		24h_3_PBS-2	RPS3	21.4791	21.3719		24h_3_PBS-2
24h_1_PBS-2	RPS3	21.6336			24h_1_PBS-2	CLys1	26.4499				24h_1_N-2	RPS3	21.9162			24h_1_N-2	CLys1	26.3499				24h_2_PBS-2	RPS3	21.704			24h_2_PBS-2	CLys1	27.9247				24h_2_N-2	RPS3	21.192			24h_2_N-2	CLys1	27.2268				24h_3_PBS-2	RPS3	21.2647			24h_3_PBS-2
24h_1_PBS-3	RPS3	21.4997	21.5534		24h_1_PBS-3	CLys1	27.3092	27.325	5.77164		24h_1_N-3	RPS3	21.1328	21.2607		24h_1_N-3	CLys1	26.3853	26.5043	5.24361		24h_2_PBS-3	RPS3	21.0809	21.0015		24h_2_PBS-3	CLys1	26.3148	26.4962	5.49475		24h_2_N-3	RPS3	21.3224	21.0908		24h_2_N-3	CLys1	26.403	26.4089	5.31816		24h_3_PBS-3	RPS3	28.1432	28.2121		24h_3_PBS-3
24h_1_PBS-3	RPS3	21.6071			24h_1_PBS-3	CLys1	27.3409				24h_1_N-3	RPS3	21.3886			24h_1_N-3	CLys1	26.6233				24h_2_PBS-3	RPS3	20.9221			24h_2_PBS-3	CLys1	26.6776				24h_2_N-3	RPS3	20.8592			24h_2_N-3	CLys1	26.4148				24h_3_PBS-3	RPS3	28.281			24h_3_PBS-3
24h_1_PBS-4	RPS3	21.9775	22.126		24h_1_PBS-4	CLys1	26.2867	26.1666	4.04056		24h_1_N-4	RPS3	23.6614	23.6468		24h_1_N-4	CLys1	24.7272	24.889	1.24224		24h_2_PBS-4	RPS3	22.6162	22.7619		24h_2_PBS-4	CLys1	26.432	26.2421	3.48026		24h_2_N-4	RPS3	21.846	21.8516		24h_2_N-4	CLys1	25.762	25.6401	3.78845		24h_3_PBS-4	RPS3	27.2975	27.1465		24h_3_PBS-4
24h_1_PBS-4	RPS3	22.2746			24h_1_PBS-4	CLys1	26.0465				24h_1_N-4	RPS3	23.6321			24h_1_N-4	CLys1	25.0508				24h_2_PBS-4	RPS3	22.9075			24h_2_PBS-4	CLys1	26.0522				24h_2_N-4	RPS3	21.8572			24h_2_N-4	CLys1	25.5182				24h_3_PBS-4	RPS3	26.9954			24h_3_PBS-4
24h_1_PBS-5	RPS3	22.1409	22.2331		24h_1_PBS-5	CLys1	25.4375	25.7256	3.49243		24h_1_N-5	RPS3	22.4731	22.4121		24h_1_N-5	CLys1	25.0877	25.4108	2.9987		24h_2_PBS-5	RPS3	22.3894	22.4436		24h_2_PBS-5	CLys1	25.6933	25.609	3.16544		24h_2_N-5	RPS3	21.8844	21.9214		24h_2_N-5	CLys1	25.2629	25.4627	3.5412		24h_3_PBS-5	RPS3	21.9447	22.2594		24h_3_PBS-5
24h_1_PBS-5	RPS3	22.3254			24h_1_PBS-5	CLys1	26.0136				24h_1_N-5	RPS3	22.3511			24h_1_N-5	CLys1	25.7339				24h_2_PBS-5	RPS3	22.4978			24h_2_PBS-5	CLys1	25.5247				24h_2_N-5	RPS3	21.9585			24h_2_N-5	CLys1	25.6625				24h_3_PBS-5	RPS3	22.5741			24h_3_PBS-5
24h_1_PBS-6	RPS3	21.3591	21.5357		24h_1_PBS-6	CLys1	25.9772	25.9712	4.43557		24h_1_N-6	RPS3	22.2759	22.3556		24h_1_N-6	CLys1	25.9106	25.7946	3.43898		24h_2_PBS-6	RPS3	23.5178	23.5084		24h_2_PBS-6	CLys1	25.2699	25.303	1.79458		24h_2_N-6	RPS3	21.3714	21.3396		24h_2_N-6	CLys1	25.9312	26.2061	4.86646		24h_3_PBS-6	RPS3	22.9541	22.9706		24h_3_PBS-6
24h_1_PBS-6	RPS3	21.7122			24h_1_PBS-6	CLys1	25.9653				24h_1_N-6	RPS3	22.4354			24h_1_N-6	CLys1	25.6786				24h_2_PBS-6	RPS3	23.499			24h_2_PBS-6	CLys1	25.336				24h_2_N-6	RPS3	21.3078			24h_2_N-6	CLys1	26.4809				24h_3_PBS-6	RPS3	22.9872			24h_3_PBS-6
24h_1_PBS-1	RPS3	21.284	21.6758		24h_1_PBS-1	CLys2	27.9621	28.34	6.66419	5.75773	24h_1_N-1	RPS3	23.1167	23.2209		24h_1_N-1	CLys2	28.2922	28.2844	5.06351		24h_2_PBS-1	RPS3	22.8802	22.1309		24h_2_PBS-1	CLys2	30.4518	30.209	8.07808	6.23338	24h_2_N-1	RPS3	26.1809	25.5527		24h_2_N-1	CLys2	29.606	29.7587	4.20595		24h_3_PBS-1	RPS3	26.953	26.9177		24h_3_PBS-1
24h_1_PBS-1	RPS3	22.0677			24h_1_PBS-1	CLys2	28.718				24h_1_N-1	RPS3	23.3251			24h_1_N-1	CLys2	28.2766				24h_2_PBS-1	RPS3	21.3815			24h_2_PBS-1	CLys2	29.9661				24h_2_N-1	RPS3	24.9245			24h_2_N-1	CLys2	29.9113				24h_3_PBS-1	RPS3	26.8823			24h_3_PBS-1
24h_1_PBS-2	RPS3	21.2788	21.4562		24h_1_PBS-2	CLys2	28.0109	28.2762	6.81994		24h_1_N-2	RPS3	21.5046	21.7104		24h_1_N-2	CLys2	27.8673	27.8114	6.10101		24h_2_PBS-2	RPS3	21.5841	21.644		24h_2_PBS-2	CLys2	29.2563	29.212	7.56798		24h_2_N-2	RPS3	21.5202	21.3561		24h_2_N-2	CLys2	28.8983	29.0807	7.72467		24h_3_PBS-2	RPS3	21.4791	21.3719		24h_3_PBS-2
24h_1_PBS-2	RPS3	21.6336			24h_1_PBS-2	CLys2	28.5414				24h_1_N-2	RPS3	21.9162			24h_1_N-2	CLys2	27.7555				24h_2_PBS-2	RPS3	21.704			24h_2_PBS-2	CLys2	29.1677				24h_2_N-2	RPS3	21.192			24h_2_N-2	CLys2	29.2631				24h_3_PBS-2	RPS3	21.2647			24h_3_PBS-2
24h_1_PBS-3	RPS3	21.4997	21.5534		24h_1_PBS-3	CLys2	29.4921	29.3994	7.84602		24h_1_N-3	RPS3	21.1328	21.2607		24h_1_N-3	CLys2	27.2687	27.305	6.04428		24h_2_PBS-3	RPS3	21.0809	21.0015		24h_2_PBS-3	CLys2	29.3089	29.6869	8.68546		24h_2_N-3	RPS3	21.3224	21.0908		24h_2_N-3	CLys2	28.1993	28.158	7.06722		24h_3_PBS-3	RPS3	28.1432	28.2121		24h_3_PBS-3
24h_1_PBS-3	RPS3	21.6071			24h_1_PBS-3	CLys2	29.3067				24h_1_N-3	RPS3	21.3886			24h_1_N-3	CLys2	27.3412				24h_2_PBS-3	RPS3	20.9221			24h_2_PBS-3	CLys2	30.065				24h_2_N-3	RPS3	20.8592			24h_2_N-3	CLys2	28.1167				24h_3_PBS-3	RPS3	28.281			24h_3_PBS-3
24h_1_PBS-4	RPS3	21.9775	22.126		24h_1_PBS-4	CLys2	26.1681	26.1754	4.0494		24h_1_N-4	RPS3	23.6614	23.6468		24h_1_N-4	CLys2	26.046	26.1984	2.55164		24h_2_PBS-4	RPS3	22.6162	22.7619		24h_2_PBS-4	CLys2	27.2207	27.1053	4.34339		24h_2_N-4	RPS3	21.846	21.8516		24h_2_N-4	CLys2	26.9698	27.2335	5.38192		24h_3_PBS-4	RPS3	27.2975	27.1465		24h_3_PBS-4
24h_1_PBS-4	RPS3	22.2746			24h_1_PBS-4	CLys2	26.1827				24h_1_N-4	RPS3	23.6321			24h_1_N-4	CLys2	26.3509				24h_2_PBS-4	RPS3	22.9075			24h_2_PBS-4	CLys2	26.9898				24h_2_N-4	RPS3	21.8572			24h_2_N-4	CLys2	27.4973				24h_3_PBS-4	RPS3	26.9954			24h_3_PBS-4
24h_1_PBS-5	RPS3	22.1409	22.2331		24h_1_PBS-5	CLys2	26.4297	26.4938	4.26066		24h_1_N-5	RPS3	22.4731	22.4121		24h_1_N-5	CLys2	26.5266	26.6784	4.26628		24h_2_PBS-5	RPS3	22.3894	22.4436		24h_2_PBS-5	CLys2	27.8876	27.631	5.18746		24h_2_N-5	RPS3	21.8844	21.9214		24h_2_N-5	CLys2	26.9591	26.8475	4.92609		24h_3_PBS-5	RPS3	21.9447	22.2594		24h_3_PBS-5
24h_1_PBS-5	RPS3	22.3254			24h_1_PBS-5	CLys2	26.5579				24h_1_N-5	RPS3	22.3511			24h_1_N-5	CLys2	26.8302				24h_2_PBS-5	RPS3	22.4978			24h_2_PBS-5	CLys2	27.3744				24h_2_N-5	RPS3	21.9585			24h_2_N-5	CLys2	26.736				24h_3_PBS-5	RPS3	22.5741			24h_3_PBS-5
24h_1_PBS-6	RPS3	21.3591	21.5357		24h_1_PBS-6	CLys2	26.5912	26.4418	4.90614		24h_1_N-6	RPS3	22.2759	22.3556		24h_1_N-6	CLys2	26.0716	26.0265	3.67086		24h_2_PBS-6	RPS3	23.5178	23.5084		24h_2_PBS-6	CLys2	26.8901	27.0463	3.5379		24h_2_N-6	RPS3	21.3714	21.3396		24h_2_N-6	CLys2	27.3286	27.3224	5.98282		24h_3_PBS-6	RPS3	22.9541	22.9706		24h_3_PBS-6
24h_1_PBS-6	RPS3	21.7122			24h_1_PBS-6	CLys2	26.2924				24h_1_N-6	RPS3	22.4354			24h_1_N-6	CLys2	25.9814				24h_2_PBS-6	RPS3	23.499			24h_2_PBS-6	CLys2	27.2024				24h_2_N-6	RPS3	21.3078			24h_2_N-6	CLys2	27.3162				24h_3_PBS-6	RPS3	22.9872			24h_3_PBS-6
24h_1_PBS-1	RPS3	21.284	21.6758		24h_1_PBS-1	CLys3	25.7135	25.827	4.15118	3.35263	24h_1_N-1	RPS3	23.1167	23.2209		24h_1_N-1	CLys3	27.6239	27.6586	4.4377		24h_2_PBS-1	RPS3	22.8802	22.1309		24h_2_PBS-1	CLys3	27.6217	26.814	4.68317	2.91374	24h_2_N-1	RPS3	26.1809	25.5527		24h_2_N-1	CLys3	29.968	28.8114	3.2587		24h_3_PBS-1	RPS3	26.953	26.9177		24h_3_PBS-1
24h_1_PBS-1	RPS3	22.0677			24h_1_PBS-1	CLys3	25.9406				24h_1_N-1	RPS3	23.3251			24h_1_N-1	CLys3	27.6933				24h_2_PBS-1	RPS3	21.3815			24h_2_PBS-1	CLys3	26.0064				24h_2_N-1	RPS3	24.9245			24h_2_N-1	CLys3	27.6549				24h_3_PBS-1	RPS3	26.8823			24h_3_PBS-1
24h_1_PBS-2	RPS3	21.2788	21.4562		24h_1_PBS-2	CLys3	26.5073	26.9429	5.48668		24h_1_N-2	RPS3	21.5046	21.7104		24h_1_N-2	CLys3	25.5888	25.6335	3.92305		24h_2_PBS-2	RPS3	21.5841	21.644		24h_2_PBS-2	CLys3	25.9752	26.0554	4.41139		24h_2_N-2	RPS3	21.5202	21.3561		24h_2_N-2	CLys3	25.0972	25.1299	3.77386		24h_3_PBS-2	RPS3	21.4791	21.3719		24h_3_PBS-2
24h_1_PBS-2	RPS3	21.6336			24h_1_PBS-2	CLys3	27.3785				24h_1_N-2	RPS3	21.9162			24h_1_N-2	CLys3	25.6782				24h_2_PBS-2	RPS3	21.704			24h_2_PBS-2	CLys3	26.1357				24h_2_N-2	RPS3	21.192			24h_2_N-2	CLys3	25.1627				24h_3_PBS-2	RPS3	21.2647			24h_3_PBS-2
24h_1_PBS-3	RPS3	21.4997	21.5534		24h_1_PBS-3	CLys3	24.6242	24.92	3.36661		24h_1_N-3	RPS3	21.1328	21.2607		24h_1_N-3	CLys3	26.1167	26.2445	4.98379		24h_2_PBS-3	RPS3	21.0809	21.0015		24h_2_PBS-3	CLys3	25.0718	24.9534	3.95193		24h_2_N-3	RPS3	21.3224	21.0908		24h_2_N-3	CLys3	25.9675	25.9699	4.87917		24h_3_PBS-3	RPS3	28.1432	28.2121		24h_3_PBS-3
24h_1_PBS-3	RPS3	21.6071			24h_1_PBS-3	CLys3	25.2158				24h_1_N-3	RPS3	21.3886			24h_1_N-3	CLys3	26.3723				24h_2_PBS-3	RPS3	20.9221			24h_2_PBS-3	CLys3	24.8351				24h_2_N-3	RPS3	20.8592			24h_2_N-3	CLys3	25.9724				24h_3_PBS-3	RPS3	28.281			24h_3_PBS-3
24h_1_PBS-4	RPS3	21.9775	22.126		24h_1_PBS-4	CLys3	24.5436	24.7025	2.57648		24h_1_N-4	RPS3	23.6614	23.6468		24h_1_N-4	CLys3	24.1763	24.1034	0.456661		24h_2_PBS-4	RPS3	22.6162	22.7619		24h_2_PBS-4	CLys3	24.9195	25.055	2.29315		24h_2_N-4	RPS3	21.846	21.8516		24h_2_N-4	CLys3	24.737	24.0334	2.18175		24h_3_PBS-4	RPS3	27.2975	27.1465		24h_3_PBS-4
24h_1_PBS-4	RPS3	22.2746			24h_1_PBS-4	CLys3	24.8614				24h_1_N-4	RPS3	23.6321			24h_1_N-4	CLys3	24.0306				24h_2_PBS-4	RPS3	22.9075			24h_2_PBS-4	CLys3	25.1906				24h_2_N-4	RPS3	21.8572			24h_2_N-4	CLys3	23.3298				24h_3_PBS-4	RPS3	26.9954			24h_3_PBS-4
24h_1_PBS-5	RPS3	22.1409	22.2331		24h_1_PBS-5	CLys3	23.4338	23.3253	1.09214		24h_1_N-5	RPS3	22.4731	22.4121		24h_1_N-5	CLys3	23.3639	23.7464	1.33429		24h_2_PBS-5	RPS3	22.3894	22.4436		24h_2_PBS-5	CLys3	23.9189	23.9746	1.53103		24h_2_N-5	RPS3	21.8844	21.9214		24h_2_N-5	CLys3	23.5507	23.4066	1.48512		24h_3_PBS-5	RPS3	21.9447	22.2594		24h_3_PBS-5
24h_1_PBS-5	RPS3	22.3254			24h_1_PBS-5	CLys3	23.2167				24h_1_N-5	RPS3	22.3511			24h_1_N-5	CLys3	24.1289				24h_2_PBS-5	RPS3	22.4978			24h_2_PBS-5	CLys3	24.0303				24h_2_N-5	RPS3	21.9585			24h_2_N-5	CLys3	23.2624				24h_3_PBS-5	RPS3	22.5741			24h_3_PBS-5
24h_1_PBS-6	RPS3	21.3591	21.5357		24h_1_PBS-6	CLys3	25.0083	24.9783	3.44268		24h_1_N-6	RPS3	22.2759	22.3556		24h_1_N-6	CLys3	23.9437	23.9067	1.55107		24h_2_PBS-6	RPS3	23.5178	23.5084		24h_2_PBS-6	CLys3	23.9554	24.1202	0.611806		24h_2_N-6	RPS3	21.3714	21.3396		24h_2_N-6	CLys3	25.2672	25.3889	4.04933		24h_3_PBS-6	RPS3	22.9541	22.9706		24h_3_PBS-6
24h_1_PBS-6	RPS3	21.7122			24h_1_PBS-6	CLys3	24.9484				24h_1_N-6	RPS3	22.4354			24h_1_N-6	CLys3	23.8697				24h_2_PBS-6	RPS3	23.499			24h_2_PBS-6	CLys3	24.2849				24h_2_N-6	RPS3	21.3078			24h_2_N-6	CLys3	25.5106				24h_3_PBS-6	RPS3	22.9872			24h_3_PBS-6
24h_1_PBS-1	RPS3	22.5368	22.2924		24h_1_PBS-1	CLys4	27.7587	27.5332	5.24076	7.73955	24h_1_N-1	RPS3	23.3833	23.3959		24h_1_N-1	CLys4	28.9899	29.1896	5.79372		24h_2_PBS-1	RPS3	20.6029	20.6259		24h_2_PBS-1	CLys4	30.9978	30.8996	10.2737	6.43441	24h_2_N-1	RPS3	20.9695	21.0676		24h_2_N-1	CLys4	26.7834	26.8402	5.77264		24h_3_PBS-1	RPS3	27.6466	27.8093		24h_3_PBS-1
24h_1_PBS-1	RPS3	22.048			24h_1_PBS-1	CLys4	27.3076				24h_1_N-1	RPS3	23.4085			24h_1_N-1	CLys4	29.3893				24h_2_PBS-1	RPS3	20.6489			24h_2_PBS-1	CLys4	30.8015				24h_2_N-1	RPS3	21.1657			24h_2_N-1	CLys4	26.8971				24h_3_PBS-1	RPS3	27.972			24h_3_PBS-1
24h_1_PBS-2	RPS3	21.9303	21.9876		24h_1_PBS-2	CLys4	34.0111	33.6759	11.6883		24h_1_N-2	RPS3	22.1542	22.0863		24h_1_N-2	CLys4	28.032	28.213	6.1267		24h_2_PBS-2	RPS3	21.2064	21.4366		24h_2_PBS-2	CLys4	27.094	26.9059	5.46928		24h_2_N-2	RPS3	20.9598	20.5386		24h_2_N-2	CLys4	30.0275	30.4811	9.94254		24h_3_PBS-2	RPS3	21.8394	22.1254		24h_3_PBS-2
24h_1_PBS-2	RPS3	22.0449			24h_1_PBS-2	CLys4	33.3406				24h_1_N-2	RPS3	22.0183			24h_1_N-2	CLys4	28.3939				24h_2_PBS-2	RPS3	21.6668			24h_2_PBS-2	CLys4	26.7177				24h_2_N-2	RPS3	20.1173			24h_2_N-2	CLys4	30.9348				24h_3_PBS-2	RPS3	22.4113			24h_3_PBS-2
24h_1_PBS-3	RPS3	22.2357	22.2328		24h_1_PBS-3	CLys4	27.987	28.1252	5.89236		24h_1_N-3	RPS3	21.6905	21.7111		24h_1_N-3	CLys4	27.0803	26.8252	5.11414		24h_2_PBS-3	RPS3	20.5371	20.6104		24h_2_PBS-3	CLys4	29.3512	29.2958	8.68544		24h_2_N-3	RPS3	20.3177	20.4485		24h_2_N-3	CLys4	25.774	25.9689	5.5204		24h_3_PBS-3	RPS3	28.9392	28.8357		24h_3_PBS-3
24h_1_PBS-3	RPS3	22.23			24h_1_PBS-3	CLys4	28.2633				24h_1_N-3	RPS3	21.7317			24h_1_N-3	CLys4	26.5701				24h_2_PBS-3	RPS3	20.6837			24h_2_PBS-3	CLys4	29.2404				24h_2_N-3	RPS3	20.5793			24h_2_N-3	CLys4	26.1638				24h_3_PBS-3	RPS3	28.7322			24h_3_PBS-3
24h_1_PBS-4	RPS3	22.1842	22.2662		24h_1_PBS-4	CLys4	30.9295	31.086	8.81977		24h_1_N-4	RPS3	24.4886	24.5056		24h_1_N-4	CLys4	32.3118	32.5541	8.04849		24h_2_PBS-4	RPS3	22.3872	22.3938		24h_2_PBS-4	CLys4	27.3132	27.3136	4.9198		24h_2_N-4	RPS3	20.9628	21.0585		24h_2_N-4	CLys4	25.4689	25.4111	4.3526		24h_3_PBS-4	RPS3	27.3086	27.1887		24h_3_PBS-4
24h_1_PBS-4	RPS3	22.3483			24h_1_PBS-4	CLys4	31.2426				24h_1_N-4	RPS3	24.5225			24h_1_N-4	CLys4	32.7963				24h_2_PBS-4	RPS3	22.4003			24h_2_PBS-4	CLys4	27.3139				24h_2_N-4	RPS3	21.1543			24h_2_N-4	CLys4	25.3534				24h_3_PBS-4	RPS3	27.0688			24h_3_PBS-4
24h_1_PBS-5	RPS3	22.5526	22.6065		24h_1_PBS-5	CLys4	33.0256	32.7516	10.1451		24h_1_N-5	RPS3	22.9233	23.0481		24h_1_N-5	CLys4	31.7998	31.4134	8.36533		24h_2_PBS-5	RPS3	21.6112	21.5472		24h_2_PBS-5	CLys4	24.3384	24.437	2.88976		24h_2_N-5	RPS3	21.8305	21.8696		24h_2_N-5	CLys4	25.1281	25.1824	3.31277		24h_3_PBS-5	RPS3	22.4211	22.2956		24h_3_PBS-5
24h_1_PBS-5	RPS3	22.6605			24h_1_PBS-5	CLys4	32.4776				24h_1_N-5	RPS3	23.1729			24h_1_N-5	CLys4	31.027				24h_2_PBS-5	RPS3	21.4833			24h_2_PBS-5	CLys4	24.5355				24h_2_N-5	RPS3	21.9088			24h_2_N-5	CLys4	25.2367				24h_3_PBS-5	RPS3	22.1701			24h_3_PBS-5
24h_1_PBS-6	RPS3	22.129	22.1372		24h_1_PBS-6	CLys4	26.7599	26.7883	4.65108		24h_1_N-6	RPS3	22.7041	22.8126		24h_1_N-6	CLys4	23.8719	23.8856	1.073		24h_2_PBS-6	RPS3	23.042	23.6716		24h_2_PBS-6	CLys4	29.998	30.04	6.36841		24h_2_N-6	RPS3	20.9046	20.7466		24h_2_N-6	CLys4	29.0856	29.1732	8.42666		24h_3_PBS-6	RPS3	22.9353	23.1559		24h_3_PBS-6
24h_1_PBS-6	RPS3	22.1454			24h_1_PBS-6	CLys4	26.8167				24h_1_N-6	RPS3	22.9212			24h_1_N-6	CLys4	23.8994				24h_2_PBS-6	RPS3	24.3012			24h_2_PBS-6	CLys4	30.0819				24h_2_N-6	RPS3	20.5885			24h_2_N-6	CLys4	29.2609				24h_3_PBS-6	RPS3	23.3766			24h_3_PBS-6
[truncated: 29 more columns]

## Sheet: qPCR data_48h
undetermined has been transformed to Cт 40
24 h n=1																						24 h n=2																						24 h n=3
control											nematode-infected											control																						control
sample	gene	Cт	Cт Mean		sample	gene	Cт	Cт Mean	ΔCт	mean ΔCт	sample	gene	Cт	Cт Mean		sample	gene	Cт	Cт Mean	ΔCт		sample	gene	Cт	Cт Mean		sample	gene	Cт	Cт Mean	ΔCт	mean ΔCт	sample	gene	Cт	Cт Mean		sample	gene	Cт	Cт Mean	ΔCт		sample	gene	Cт	Cт Mean		sample
48h_1_PBS-1	RPS3	22.4361	22.3732		48h_1_PBS-1	Col1	40	40	17.6268	16.5542	48h_1_N-1	RPS3	22.3896	22.4132		48h_1_N-1	Col1	40	40	17.5868		48h_2_PBS-1	RPS3	22.646	22.5967		48h_2_PBS-1	Col1	40	40	17.4033	15.5377	48h_2_N-1	RPS3	22.9384	22.9432		48h_2_N-1	Col1	35.5903	36.4428	13.4995		48h_3_PBS-1	RPS3	23.8023	23.6664		48h_3_PBS-1
48h_1_PBS-1	RPS3	22.3102			48h_1_PBS-1	Col1	40				48h_1_N-1	RPS3	22.4367			48h_1_N-1	Col1	40				48h_2_PBS-1	RPS3	22.5474			48h_2_PBS-1	Col1	40				48h_2_N-1	RPS3	22.9481			48h_2_N-1	Col1	37.2953				48h_3_PBS-1	RPS3	23.5305			48h_3_PBS-1
48h_1_PBS-2	RPS3	23.8935	23.8662		48h_1_PBS-2	Col1	40	38.4128	14.5466		48h_1_N-2	RPS3	22.5328	22.4357		48h_1_N-2	Col1	40	37.8759	15.4403		48h_2_PBS-2	RPS3	22.9034	22.8121		48h_2_PBS-2	Col1	38.1374	38.2371	15.425		48h_2_N-2	RPS3	21.9004	21.8574		48h_2_N-2	Col1	39.3158	37.9434	16.086		48h_3_PBS-2	RPS3	21.8762	21.8306		48h_3_PBS-2
48h_1_PBS-2	RPS3	23.8389			48h_1_PBS-2	Col1	36.8255				48h_1_N-2	RPS3	22.3385			48h_1_N-2	Col1	35.7519				48h_2_PBS-2	RPS3	22.7208			48h_2_PBS-2	Col1	38.3369				48h_2_N-2	RPS3	21.8144			48h_2_N-2	Col1	36.571				48h_3_PBS-2	RPS3	21.785			48h_3_PBS-2
48h_1_PBS-3	RPS3	21.9466	21.9278		48h_1_PBS-3	Col1	40	40	18.0722		48h_1_N-3	RPS3	21.9287	21.9068		48h_1_N-3	Col1	40	38.574	16.6672		48h_2_PBS-3	RPS3	22.1803	22.0643		48h_2_PBS-3	Col1	34.6605	34.7105	12.6462		48h_2_N-3	RPS3	25.0024	24.985		48h_2_N-3	Col1	36.9558	38.4779	13.4929		48h_3_PBS-3	RPS3	20.7395	20.6713		48h_3_PBS-3
48h_1_PBS-3	RPS3	21.9089			48h_1_PBS-3	Col1	40				48h_1_N-3	RPS3	21.8848			48h_1_N-3	Col1	37.148				48h_2_PBS-3	RPS3	21.9483			48h_2_PBS-3	Col1	34.7605				48h_2_N-3	RPS3	24.9676			48h_2_N-3	Col1	40				48h_3_PBS-3	RPS3	20.6031			48h_3_PBS-3
48h_1_PBS-4	RPS3	22.6728	22.6858		48h_1_PBS-4	Col1	35.6928	37.8464	15.1606		48h_1_N-4	RPS3	22.6882	22.6261		48h_1_N-4	Col1	36.0523	36.0645	13.4384		48h_2_PBS-4	RPS3	22.9978	23.0118		48h_2_PBS-4	Col1	37.6921	37.5575	14.5458		48h_2_N-4	RPS3	23.9092	23.8268		48h_2_N-4	Col1	36.7797	36.321	12.4942		48h_3_PBS-4	RPS3	21.6568	21.6477		48h_3_PBS-4
48h_1_PBS-4	RPS3	22.6988			48h_1_PBS-4	Col1	40				48h_1_N-4	RPS3	22.5641			48h_1_N-4	Col1	36.0768				48h_2_PBS-4	RPS3	23.0257			48h_2_PBS-4	Col1	37.4229				48h_2_N-4	RPS3	23.7444			48h_2_N-4	Col1	35.8624				48h_3_PBS-4	RPS3	21.6386			48h_3_PBS-4
48h_1_PBS-5	RPS3	22.5388	22.5097		48h_1_PBS-5	Col1	40	39.9655	17.4558		48h_1_N-5	RPS3	22.4933	22.4428		48h_1_N-5	Col1	40	38.6417	16.199		48h_2_PBS-5	RPS3	23.3213	23.3156		48h_2_PBS-5	Col1	38.567	39.2835	15.9679		48h_2_N-5	RPS3	22.6527	22.6449		48h_2_N-5	Col1	40	38.1183	15.4734		48h_3_PBS-5	RPS3	21.8868	21.8722		48h_3_PBS-5
48h_1_PBS-5	RPS3	22.4807			48h_1_PBS-5	Col1	39.931				48h_1_N-5	RPS3	22.3922			48h_1_N-5	Col1	37.2835				48h_2_PBS-5	RPS3	23.3098			48h_2_PBS-5	Col1	40				48h_2_N-5	RPS3	22.6372			48h_2_N-5	Col1	36.2366				48h_3_PBS-5	RPS3	21.8575			48h_3_PBS-5
48h_1_PBS-6	RPS3	22.4811	22.4695		48h_1_PBS-6	Col1	37.8647	38.9324	16.4629		48h_1_N-6	RPS3	23.0882	23.0172		48h_1_N-6	Col1	40	40	16.9828		48h_2_PBS-6	RPS3	22.8225	22.762		48h_2_PBS-6	Col1	40	40	17.238		48h_2_N-6	RPS3	23.7682	23.7295		48h_2_N-6	Col1	40	40	16.2705		48h_3_PBS-6	RPS3	21.9507	21.9559		48h_3_PBS-6
48h_1_PBS-6	RPS3	22.4578			48h_1_PBS-6	Col1	40				48h_1_N-6	RPS3	22.9462			48h_1_N-6	Col1	40				48h_2_PBS-6	RPS3	22.7015			48h_2_PBS-6	Col1	40				48h_2_N-6	RPS3	23.6908			48h_2_N-6	Col1	40				48h_3_PBS-6	RPS3	21.9611			48h_3_PBS-6
48h_1_PBS-1	RPS3	22.4361	22.3732		48h_1_PBS-1	Col5	29.6479	29.6626	7.28947	9.64104	48h_1_N-1	RPS3	22.3896	22.4132		48h_1_N-1	Col5	30.41	30.5585	8.14538		48h_2_PBS-1	RPS3	22.646	22.5967		48h_2_PBS-1	Col5	34.6824	34.4081	11.8114	11.6357	48h_2_N-1	RPS3	22.9384	22.9432		48h_2_N-1	Col5	34.3819	33.9815	11.0382		48h_3_PBS-1	RPS3	23.8023	23.6664		48h_3_PBS-1
48h_1_PBS-1	RPS3	22.3102			48h_1_PBS-1	Col5	29.6774				48h_1_N-1	RPS3	22.4367			48h_1_N-1	Col5	30.7071				48h_2_PBS-1	RPS3	22.5474			48h_2_PBS-1	Col5	34.1338				48h_2_N-1	RPS3	22.9481			48h_2_N-1	Col5	33.5811				48h_3_PBS-1	RPS3	23.5305			48h_3_PBS-1
48h_1_PBS-2	RPS3	23.8935	23.8662		48h_1_PBS-2	Col5	37.0989	36.2987	12.4325		48h_1_N-2	RPS3	22.5328	22.4357		48h_1_N-2	Col5	31.5113	31.6775	9.24184		48h_2_PBS-2	RPS3	22.9034	22.8121		48h_2_PBS-2	Col5	37.1332	36.0065	13.1944		48h_2_N-2	RPS3	21.9004	21.8574		48h_2_N-2	Col5	35.4213	35.936	14.0786		48h_3_PBS-2	RPS3	21.8762	21.8306		48h_3_PBS-2
48h_1_PBS-2	RPS3	23.8389			48h_1_PBS-2	Col5	35.4985				48h_1_N-2	RPS3	22.3385			48h_1_N-2	Col5	31.8437				48h_2_PBS-2	RPS3	22.7208			48h_2_PBS-2	Col5	34.8798				48h_2_N-2	RPS3	21.8144			48h_2_N-2	Col5	36.4507				48h_3_PBS-2	RPS3	21.785			48h_3_PBS-2
48h_1_PBS-3	RPS3	21.9466	21.9278		48h_1_PBS-3	Col5	32.7428	33.5829	11.6551		48h_1_N-3	RPS3	21.9287	21.9068		48h_1_N-3	Col5	30.6391	30.808	8.9012		48h_2_PBS-3	RPS3	22.1803	22.0643		48h_2_PBS-3	Col5	33.9138	33.3811	11.3168		48h_2_N-3	RPS3	25.0024	24.985		48h_2_N-3	Col5	40	38.0206	13.0356		48h_3_PBS-3	RPS3	20.7395	20.6713		48h_3_PBS-3
48h_1_PBS-3	RPS3	21.9089			48h_1_PBS-3	Col5	34.423				48h_1_N-3	RPS3	21.8848			48h_1_N-3	Col5	30.9769				48h_2_PBS-3	RPS3	21.9483			48h_2_PBS-3	Col5	32.8483				48h_2_N-3	RPS3	24.9676			48h_2_N-3	Col5	36.0411				48h_3_PBS-3	RPS3	20.6031			48h_3_PBS-3
48h_1_PBS-4	RPS3	22.6728	22.6858		48h_1_PBS-4	Col5	32.0051	32.105	9.41922		48h_1_N-4	RPS3	22.6882	22.6261		48h_1_N-4	Col5	32.2302	33.0435	10.4174		48h_2_PBS-4	RPS3	22.9978	23.0118		48h_2_PBS-4	Col5	33.4554	33.4893	10.4775		48h_2_N-4	RPS3	23.9092	23.8268		48h_2_N-4	Col5	32.385	32.0149	8.18815		48h_3_PBS-4	RPS3	21.6568	21.6477		48h_3_PBS-4
48h_1_PBS-4	RPS3	22.6988			48h_1_PBS-4	Col5	32.2049				48h_1_N-4	RPS3	22.5641			48h_1_N-4	Col5	33.8568				48h_2_PBS-4	RPS3	23.0257			48h_2_PBS-4	Col5	33.5231				48h_2_N-4	RPS3	23.7444			48h_2_N-4	Col5	31.6449				48h_3_PBS-4	RPS3	21.6386			48h_3_PBS-4
48h_1_PBS-5	RPS3	22.5388	22.5097		48h_1_PBS-5	Col5	30.9464	31.1666	8.65687		48h_1_N-5	RPS3	22.4933	22.4428		48h_1_N-5	Col5	32.5168	33.0608	10.6181		48h_2_PBS-5	RPS3	23.3213	23.3156		48h_2_PBS-5	Col5	34.1727	35.0637	11.7481		48h_2_N-5	RPS3	22.6527	22.6449		48h_2_N-5	Col5	31.5324	31.5826	8.93771		48h_3_PBS-5	RPS3	21.8868	21.8722		48h_3_PBS-5
48h_1_PBS-5	RPS3	22.4807			48h_1_PBS-5	Col5	31.3869				48h_1_N-5	RPS3	22.3922			48h_1_N-5	Col5	33.6049				48h_2_PBS-5	RPS3	23.3098			48h_2_PBS-5	Col5	35.9546				48h_2_N-5	RPS3	22.6372			48h_2_N-5	Col5	31.6328				48h_3_PBS-5	RPS3	21.8575			48h_3_PBS-5
48h_1_PBS-6	RPS3	22.4811	22.4695		48h_1_PBS-6	Col5	30.3923	30.8625	8.39306		48h_1_N-6	RPS3	23.0882	23.0172		48h_1_N-6	Col5	30.4889	30.1895	7.1723		48h_2_PBS-6	RPS3	22.8225	22.762		48h_2_PBS-6	Col5	34.3499	34.0279	11.2659		48h_2_N-6	RPS3	23.7682	23.7295		48h_2_N-6	Col5	32.9693	33.1557	9.42616		48h_3_PBS-6	RPS3	21.9507	21.9559		48h_3_PBS-6
48h_1_PBS-6	RPS3	22.4578			48h_1_PBS-6	Col5	31.3327				48h_1_N-6	RPS3	22.9462			48h_1_N-6	Col5	29.8901				48h_2_PBS-6	RPS3	22.7015			48h_2_PBS-6	Col5	33.706				48h_2_N-6	RPS3	23.6908			48h_2_N-6	Col5	33.3421				48h_3_PBS-6	RPS3	21.9611			48h_3_PBS-6
48h_1_PBS-1	RPS3	22.4361	22.3732		48h_1_PBS-1	Col8	31.3067	31.2655	8.89231	10.1345	48h_1_N-1	RPS3	22.3896	22.4132		48h_1_N-1	Col8	32.0738	31.7684	9.35525		48h_2_PBS-1	RPS3	22.646	22.5967		48h_2_PBS-1	Col8	33.7732	34.6509	12.0542	11.5069	48h_2_N-1	RPS3	22.9384	22.9432		48h_2_N-1	Col8	36.1147	35.3175	12.3743		48h_3_PBS-1	RPS3	23.8023	23.6664		48h_3_PBS-1
48h_1_PBS-1	RPS3	22.3102			48h_1_PBS-1	Col8	31.2242				48h_1_N-1	RPS3	22.4367			48h_1_N-1	Col8	31.463				48h_2_PBS-1	RPS3	22.5474			48h_2_PBS-1	Col8	35.5285				48h_2_N-1	RPS3	22.9481			48h_2_N-1	Col8	34.5203				48h_3_PBS-1	RPS3	23.5305			48h_3_PBS-1
48h_1_PBS-2	RPS3	23.8935	23.8662		48h_1_PBS-2	Col8	37.0472	35.7613	11.8951		48h_1_N-2	RPS3	22.5328	22.4357		48h_1_N-2	Col8	32.9401	32.6642	10.2285		48h_2_PBS-2	RPS3	22.9034	22.8121		48h_2_PBS-2	Col8	34.8247	34.6282	11.8161		48h_2_N-2	RPS3	21.9004	21.8574		48h_2_N-2	Col8	34.7632	34.4621	12.6048		48h_3_PBS-2	RPS3	21.8762	21.8306		48h_3_PBS-2
48h_1_PBS-2	RPS3	23.8389			48h_1_PBS-2	Col8	34.4754				48h_1_N-2	RPS3	22.3385			48h_1_N-2	Col8	32.3883				48h_2_PBS-2	RPS3	22.7208			48h_2_PBS-2	Col8	34.4317				48h_2_N-2	RPS3	21.8144			48h_2_N-2	Col8	34.161				48h_3_PBS-2	RPS3	21.785			48h_3_PBS-2
48h_1_PBS-3	RPS3	21.9466	21.9278		48h_1_PBS-3	Col8	33.0728	33.0222	11.0944		48h_1_N-3	RPS3	21.9287	21.9068		48h_1_N-3	Col8	31.8367	31.7964	9.88959		48h_2_PBS-3	RPS3	22.1803	22.0643		48h_2_PBS-3	Col8	33.7883	33.685	11.6207		48h_2_N-3	RPS3	25.0024	24.985		48h_2_N-3	Col8	36.1104	38.0552	13.0702		48h_3_PBS-3	RPS3	20.7395	20.6713		48h_3_PBS-3
48h_1_PBS-3	RPS3	21.9089			48h_1_PBS-3	Col8	32.9716				48h_1_N-3	RPS3	21.8848			48h_1_N-3	Col8	31.756				48h_2_PBS-3	RPS3	21.9483			48h_2_PBS-3	Col8	33.5817				48h_2_N-3	RPS3	24.9676			48h_2_N-3	Col8	40				48h_3_PBS-3	RPS3	20.6031			48h_3_PBS-3
48h_1_PBS-4	RPS3	22.6728	22.6858		48h_1_PBS-4	Col8	33.1708	33.1376	10.4518		48h_1_N-4	RPS3	22.6882	22.6261		48h_1_N-4	Col8	34.2666	33.9516	11.3255		48h_2_PBS-4	RPS3	22.9978	23.0118		48h_2_PBS-4	Col8	34.7081	34.853	11.8412		48h_2_N-4	RPS3	23.9092	23.8268		48h_2_N-4	Col8	34.4234	33.7343	9.90753		48h_3_PBS-4	RPS3	21.6568	21.6477		48h_3_PBS-4
48h_1_PBS-4	RPS3	22.6988			48h_1_PBS-4	Col8	33.1044				48h_1_N-4	RPS3	22.5641			48h_1_N-4	Col8	33.6367				48h_2_PBS-4	RPS3	23.0257			48h_2_PBS-4	Col8	34.9978				48h_2_N-4	RPS3	23.7444			48h_2_N-4	Col8	33.0453				48h_3_PBS-4	RPS3	21.6386			48h_3_PBS-4
48h_1_PBS-5	RPS3	22.5388	22.5097		48h_1_PBS-5	Col8	32.6655	32.678	10.1683		48h_1_N-5	RPS3	22.4933	22.4428		48h_1_N-5	Col8	32.9148	32.8803	10.4375		48h_2_PBS-5	RPS3	23.3213	23.3156		48h_2_PBS-5	Col8	34.7672	34.7244	11.4088		48h_2_N-5	RPS3	22.6527	22.6449		48h_2_N-5	Col8	31.9753	32.1452	9.50025		48h_3_PBS-5	RPS3	21.8868	21.8722		48h_3_PBS-5
48h_1_PBS-5	RPS3	22.4807			48h_1_PBS-5	Col8	32.6906				48h_1_N-5	RPS3	22.3922			48h_1_N-5	Col8	32.8457				48h_2_PBS-5	RPS3	23.3098			48h_2_PBS-5	Col8	34.6816				48h_2_N-5	RPS3	22.6372			48h_2_N-5	Col8	32.315				48h_3_PBS-5	RPS3	21.8575			48h_3_PBS-5
48h_1_PBS-6	RPS3	22.4811	22.4695		48h_1_PBS-6	Col8	30.9424	30.7743	8.30484		48h_1_N-6	RPS3	23.0882	23.0172		48h_1_N-6	Col8	31.7283	32.1005	9.08335		48h_2_PBS-6	RPS3	22.8225	22.762		48h_2_PBS-6	Col8	32.6533	33.0622	10.3002		48h_2_N-6	RPS3	23.7682	23.7295		48h_2_N-6	Col8	34.5313	33.9423	10.2127		48h_3_PBS-6	RPS3	21.9507	21.9559		48h_3_PBS-6
48h_1_PBS-6	RPS3	22.4578			48h_1_PBS-6	Col8	30.6062				48h_1_N-6	RPS3	22.9462			48h_1_N-6	Col8	32.4728				48h_2_PBS-6	RPS3	22.7015			48h_2_PBS-6	Col8	33.4712				48h_2_N-6	RPS3	23.6908			48h_2_N-6	Col8	33.3532				48h_3_PBS-6	RPS3	21.9611			48h_3_PBS-6
48h_1_PBS-1	RPS3	21.9542	21.8745		48h_1_PBS-1	SapL7	24.5586	24.331	2.45652	3.84447	48h_1_N-1	RPS3	21.8974	21.912		48h_1_N-1	SapL7	25.5509	25.6383	3.72628		48h_2_PBS-1	RPS3	21.9227	21.9414		48h_2_PBS-1	SapL7	26.9462	26.8613	4.91986	3.70363	48h_2_N-1	RPS3	22.3006	22.3396		48h_2_N-1	SapL7	28.073	28.0742	5.73461		48h_3_PBS-1	RPS3	22.0486	22.0094		48h_3_PBS-1
48h_1_PBS-1	RPS3	21.7948			48h_1_PBS-1	SapL7	24.1034				48h_1_N-1	RPS3	21.9266			48h_1_N-1	SapL7	25.7256				48h_2_PBS-1	RPS3	21.9601			48h_2_PBS-1	SapL7	26.7763				48h_2_N-1	RPS3	22.3786			48h_2_N-1	SapL7	28.0754				48h_3_PBS-1	RPS3	21.9703			48h_3_PBS-1
48h_1_PBS-2	RPS3	23.2939	23.2387		48h_1_PBS-2	SapL7	27.9654	27.825	4.58634		48h_1_N-2	RPS3	22.0461	21.9253		48h_1_N-2	SapL7	26.2367	26.247	4.32173		48h_2_PBS-2	RPS3	22.2882	22.1785		48h_2_PBS-2	SapL7	26.3198	26.2529	4.07447		48h_2_N-2	RPS3	22.0827	21.9785		48h_2_N-2	SapL7	27.4373	27.3216	5.34315		48h_3_PBS-2	RPS3	22.2614	22.1578		48h_3_PBS-2
48h_1_PBS-2	RPS3	23.1835			48h_1_PBS-2	SapL7	27.6847				48h_1_N-2	RPS3	21.8044			48h_1_N-2	SapL7	26.2573				48h_2_PBS-2	RPS3	22.0687			48h_2_PBS-2	SapL7	26.186				48h_2_N-2	RPS3	21.8743			48h_2_N-2	SapL7	27.206				48h_3_PBS-2	RPS3	22.0542			48h_3_PBS-2
48h_1_PBS-3	RPS3	21.36	21.3231		48h_1_PBS-3	SapL7	27.1653	27.1242	5.80105		48h_1_N-3	RPS3	21.3725	21.3259		48h_1_N-3	SapL7	26.0146	26.0024	4.67648		48h_2_PBS-3	RPS3	21.5443	21.4773		48h_2_PBS-3	SapL7	26.6191	26.5299	5.0526		48h_2_N-3	RPS3	24.2312	24.1807		48h_2_N-3	SapL7	25.1904	25.1595	0.978783		48h_3_PBS-3	RPS3	20.9494	20.9517		48h_3_PBS-3
48h_1_PBS-3	RPS3	21.2862			48h_1_PBS-3	SapL7	27.083				48h_1_N-3	RPS3	21.2794			48h_1_N-3	SapL7	25.9902				48h_2_PBS-3	RPS3	21.4103			48h_2_PBS-3	SapL7	26.4407				48h_2_N-3	RPS3	24.1302			48h_2_N-3	SapL7	25.1286				48h_3_PBS-3	RPS3	20.954			48h_3_PBS-3
48h_1_PBS-4	RPS3	22.0611	22.0774		48h_1_PBS-4	SapL7	25.2525	25.1934	3.11598		48h_1_N-4	RPS3	22.2277	22.1008		48h_1_N-4	SapL7	24.1613	24.1375	2.0367		48h_2_PBS-4	RPS3	22.4132	22.3984		48h_2_PBS-4	SapL7	25.4312	25.3433	2.94482		48h_2_N-4	RPS3	23.2924	23.2073		48h_2_N-4	SapL7	23.7041	23.705	0.497731		48h_3_PBS-4	RPS3	21.9317	21.9566		48h_3_PBS-4
48h_1_PBS-4	RPS3	22.0938			48h_1_PBS-4	SapL7	25.1343				48h_1_N-4	RPS3	21.9739			48h_1_N-4	SapL7	24.1138				48h_2_PBS-4	RPS3	22.3837			48h_2_PBS-4	SapL7	25.2553				48h_2_N-4	RPS3	23.1222			48h_2_N-4	SapL7	23.7059				48h_3_PBS-4	RPS3	21.9815			48h_3_PBS-4
48h_1_PBS-5	RPS3	22.0018	21.9849		48h_1_PBS-5	SapL7	25.8971	25.912	3.92715		48h_1_N-5	RPS3	21.9346	21.9366		48h_1_N-5	SapL7	25.4545	25.5196	3.583		48h_2_PBS-5	RPS3	22.7332	22.7424		48h_2_PBS-5	SapL7	24.8726	24.8968	2.15444		48h_2_N-5	RPS3	21.9925	21.989		48h_2_N-5	SapL7	24.9665	24.9719	2.98293		48h_3_PBS-5	RPS3	22.1402	22.106		48h_3_PBS-5
48h_1_PBS-5	RPS3	21.968			48h_1_PBS-5	SapL7	25.927				48h_1_N-5	RPS3	21.9387			48h_1_N-5	SapL7	25.5848				48h_2_PBS-5	RPS3	22.7515			48h_2_PBS-5	SapL7	24.921				48h_2_N-5	RPS3	21.9855			48h_2_N-5	SapL7	24.9773				48h_3_PBS-5	RPS3	22.0718			48h_3_PBS-5
48h_1_PBS-6	RPS3	21.9588	21.9493		48h_1_PBS-6	SapL7	25.2526	25.1291	3.17977		48h_1_N-6	RPS3	22.5693	22.5802		48h_1_N-6	SapL7	24.7839	24.7795	2.19936		48h_2_PBS-6	RPS3	22.0854	22.0818		48h_2_PBS-6	SapL7	25.1476	25.1574	3.07558		48h_2_N-6	RPS3	23.2229	23.1403		48h_2_N-6	SapL7	25.2986	25.2789	2.13856		48h_3_PBS-6	RPS3	22.1806	22.1449		48h_3_PBS-6
48h_1_PBS-6	RPS3	21.9399			48h_1_PBS-6	SapL7	25.0056				48h_1_N-6	RPS3	22.5911			48h_1_N-6	SapL7	24.7752				48h_2_PBS-6	RPS3	22.0782			48h_2_PBS-6	SapL7	25.1671				48h_2_N-6	RPS3	23.0578			48h_2_N-6	SapL7	25.2592				48h_3_PBS-6	RPS3	22.1092			48h_3_PBS-6
48h_1_PBS-1	RPS3	21.9542	21.8745		48h_1_PBS-1	Def3	23.3693	23.2991	1.4246	3.4962	48h_1_N-1	RPS3	21.8974	21.912		48h_1_N-1	Def3	25.7093	25.7025	3.79052		48h_2_PBS-1	RPS3	21.9227	21.9414		48h_2_PBS-1	Def3	26.9887	26.8526	4.9112	3.97042	48h_2_N-1	RPS3	22.3006	22.3396		48h_2_N-1	Def3	27.912	27.8399	5.50036		48h_3_PBS-1	RPS3	22.0486	22.0094		48h_3_PBS-1
48h_1_PBS-1	RPS3	21.7948			48h_1_PBS-1	Def3	23.2289				48h_1_N-1	RPS3	21.9266			48h_1_N-1	Def3	25.6957				48h_2_PBS-1	RPS3	21.9601			48h_2_PBS-1	Def3	26.7165				48h_2_N-1	RPS3	22.3786			48h_2_N-1	Def3	27.7678				48h_3_PBS-1	RPS3	21.9703			48h_3_PBS-1
48h_1_PBS-2	RPS3	23.2939	23.2387		48h_1_PBS-2	Def3	27.0171	26.9779	3.73916		48h_1_N-2	RPS3	22.0461	21.9253		48h_1_N-2	Def3	28.914	28.9376	7.01229		48h_2_PBS-2	RPS3	22.2882	22.1785		48h_2_PBS-2	Def3	27.6808	27.6702	5.4917		48h_2_N-2	RPS3	22.0827	21.9785		48h_2_N-2	Def3	26.6775	26.649	4.67049		48h_3_PBS-2	RPS3	22.2614	22.1578		48h_3_PBS-2
48h_1_PBS-2	RPS3	23.1835			48h_1_PBS-2	Def3	26.9386				48h_1_N-2	RPS3	21.8044			48h_1_N-2	Def3	28.9611				48h_2_PBS-2	RPS3	22.0687			48h_2_PBS-2	Def3	27.6595				48h_2_N-2	RPS3	21.8743			48h_2_N-2	Def3	26.6205				48h_3_PBS-2	RPS3	22.0542			48h_3_PBS-2
48h_1_PBS-3	RPS3	21.36	21.3231		48h_1_PBS-3	Def3	27.6427	27.6296	6.30652		48h_1_N-3	RPS3	21.3725	21.3259		48h_1_N-3	Def3	25.2752	25.1406	3.81472		48h_2_PBS-3	RPS3	21.5443	21.4773		48h_2_PBS-3	Def3	26.58	26.4581	4.9808		48h_2_N-3	RPS3	24.2312	24.1807		48h_2_N-3	Def3	29.3395	29.2138	5.03306		48h_3_PBS-3	RPS3	20.9494	20.9517		48h_3_PBS-3
48h_1_PBS-3	RPS3	21.2862			48h_1_PBS-3	Def3	27.6166				48h_1_N-3	RPS3	21.2794			48h_1_N-3	Def3	25.0061				48h_2_PBS-3	RPS3	21.4103			48h_2_PBS-3	Def3	26.3362				48h_2_N-3	RPS3	24.1302			48h_2_N-3	Def3	29.0881				48h_3_PBS-3	RPS3	20.954			48h_3_PBS-3
48h_1_PBS-4	RPS3	22.0611	22.0774		48h_1_PBS-4	Def3	26.8802	26.8264	4.74899		48h_1_N-4	RPS3	22.2277	22.1008		48h_1_N-4	Def3	25.9931	25.9614	3.8606		48h_2_PBS-4	RPS3	22.4132	22.3984		48h_2_PBS-4	Def3	25.1494	25.1205	2.72209		48h_2_N-4	RPS3	23.2924	23.2073		48h_2_N-4	Def3	23.094	23.0927	-0.114619		48h_3_PBS-4	RPS3	21.9317	21.9566		48h_3_PBS-4
48h_1_PBS-4	RPS3	22.0938			48h_1_PBS-4	Def3	26.7727				48h_1_N-4	RPS3	21.9739			48h_1_N-4	Def3	25.9297				48h_2_PBS-4	RPS3	22.3837			48h_2_PBS-4	Def3	25.0917				48h_2_N-4	RPS3	23.1222			48h_2_N-4	Def3	23.0913				48h_3_PBS-4	RPS3	21.9815			48h_3_PBS-4
48h_1_PBS-5	RPS3	22.0018	21.9849		48h_1_PBS-5	Def3	24.5875	24.5359	2.55103		48h_1_N-5	RPS3	21.9346	21.9366		48h_1_N-5	Def3	24.3782	24.4461	2.5095		48h_2_PBS-5	RPS3	22.7332	22.7424		48h_2_PBS-5	Def3	25.3239	25.2919	2.54957		48h_2_N-5	RPS3	21.9925	21.989		48h_2_N-5	Def3	24.5635	24.6156	2.62663		48h_3_PBS-5	RPS3	22.1402	22.106		48h_3_PBS-5
48h_1_PBS-5	RPS3	21.968			48h_1_PBS-5	Def3	24.4843				48h_1_N-5	RPS3	21.9387			48h_1_N-5	Def3	24.5141				48h_2_PBS-5	RPS3	22.7515			48h_2_PBS-5	Def3	25.26				48h_2_N-5	RPS3	21.9855			48h_2_N-5	Def3	24.6677				48h_3_PBS-5	RPS3	22.0718			48h_3_PBS-5
48h_1_PBS-6	RPS3	21.9588	21.9493		48h_1_PBS-6	Def3	24.1879	24.1562	2.2069		48h_1_N-6	RPS3	22.5693	22.5802		48h_1_N-6	Def3	24.6474	24.623	2.04286		48h_2_PBS-6	RPS3	22.0854	22.0818		48h_2_PBS-6	Def3	25.3739	25.2489	3.16715		48h_2_N-6	RPS3	23.2229	23.1403		48h_2_N-6	Def3	24.5211	24.4653	1.325		48h_3_PBS-6	RPS3	22.1806	22.1449		48h_3_PBS-6
48h_1_PBS-6	RPS3	21.9399			48h_1_PBS-6	Def3	24.1245				48h_1_N-6	RPS3	22.5911			48h_1_N-6	Def3	24.5987				48h_2_PBS-6	RPS3	22.0782			48h_2_PBS-6	Def3	25.124				48h_2_N-6	RPS3	23.0578			48h_2_N-6	Def3	24.4095				48h_3_PBS-6	RPS3	22.1092			48h_3_PBS-6
48h_1_PBS-1	RPS3	21.9542	21.8745		48h_1_PBS-1	Def1	33.3957	32.7531	10.8786	10.2184	48h_1_N-1	RPS3	21.8974	21.912		48h_1_N-1	Def1	37.0658	37.6842	15.7722		48h_2_PBS-1	RPS3	21.9227	21.9414		48h_2_PBS-1	Def1	36.1753	36.8745	14.9331	12.3944	48h_2_N-1	RPS3	22.3006	22.3396		48h_2_N-1	Def1	37.5032	38.1209	15.7814		48h_3_PBS-1	RPS3	22.0486	22.0094		48h_3_PBS-1
48h_1_PBS-1	RPS3	21.7948			48h_1_PBS-1	Def1	32.1105				48h_1_N-1	RPS3	21.9266			48h_1_N-1	Def1	38.3026				48h_2_PBS-1	RPS3	21.9601			48h_2_PBS-1	Def1	37.5738				48h_2_N-1	RPS3	22.3786			48h_2_N-1	Def1	38.7387				48h_3_PBS-1	RPS3	21.9703			48h_3_PBS-1
48h_1_PBS-2	RPS3	23.2939	23.2387		48h_1_PBS-2	Def1	29.5013	29.5303	6.2916		48h_1_N-2	RPS3	22.0461	21.9253		48h_1_N-2	Def1	39.3121	37.8561	15.9308		48h_2_PBS-2	RPS3	22.2882	22.1785		48h_2_PBS-2	Def1	37.7178	38.8589	16.6805		48h_2_N-2	RPS3	22.0827	21.9785		48h_2_N-2	Def1	37.3044	37.6405	15.662		48h_3_PBS-2	RPS3	22.2614	22.1578		48h_3_PBS-2
48h_1_PBS-2	RPS3	23.1835			48h_1_PBS-2	Def1	29.5593				48h_1_N-2	RPS3	21.8044			48h_1_N-2	Def1	36.4001				48h_2_PBS-2	RPS3	22.0687			48h_2_PBS-2	Def1	40				48h_2_N-2	RPS3	21.8743			48h_2_N-2	Def1	37.9766				48h_3_PBS-2	RPS3	22.0542			48h_3_PBS-2
48h_1_PBS-3	RPS3	21.36	21.3231		48h_1_PBS-3	Def1	28.6536	28.6704	7.34725		48h_1_N-3	RPS3	21.3725	21.3259		48h_1_N-3	Def1	34.9518	34.7129	13.387		48h_2_PBS-3	RPS3	21.5443	21.4773		48h_2_PBS-3	Def1	36.0282	37.2222	15.745		48h_2_N-3	RPS3	24.2312	24.1807		48h_2_N-3	Def1	37.8812	38.4802	14.2995		48h_3_PBS-3	RPS3	20.9494	20.9517		48h_3_PBS-3
48h_1_PBS-3	RPS3	21.2862			48h_1_PBS-3	Def1	28.6871				48h_1_N-3	RPS3	21.2794			48h_1_N-3	Def1	34.4739				48h_2_PBS-3	RPS3	21.4103			48h_2_PBS-3	Def1	38.4163				48h_2_N-3	RPS3	24.1302			48h_2_N-3	Def1	39.0791				48h_3_PBS-3	RPS3	20.954			48h_3_PBS-3
48h_1_PBS-4	RPS3	22.0611	22.0774		48h_1_PBS-4	Def1	37.5843	37.7816	15.7041		48h_1_N-4	RPS3	22.2277	22.1008		48h_1_N-4	Def1	35.4009	35.6982	13.5973		48h_2_PBS-4	RPS3	22.4132	22.3984		48h_2_PBS-4	Def1	26.219	26.1323	3.73384		48h_2_N-4	RPS3	23.2924	23.2073		48h_2_N-4	Def1	32.9665	32.5709	9.3636		48h_3_PBS-4	RPS3	21.9317	21.9566		48h_3_PBS-4
48h_1_PBS-4	RPS3	22.0938			48h_1_PBS-4	Def1	37.9789				48h_1_N-4	RPS3	21.9739			48h_1_N-4	Def1	35.9954				48h_2_PBS-4	RPS3	22.3837			48h_2_PBS-4	Def1	26.0455				48h_2_N-4	RPS3	23.1222			48h_2_N-4	Def1	32.1752				48h_3_PBS-4	RPS3	21.9815			48h_3_PBS-4
48h_1_PBS-5	RPS3	22.0018	21.9849		48h_1_PBS-5	Def1	32.8588	32.7721	10.7872		48h_1_N-5	RPS3	21.9346	21.9366		48h_1_N-5	Def1	35.0138	35.4698	13.5331		48h_2_PBS-5	RPS3	22.7332	22.7424		48h_2_PBS-5	Def1	32.9927	33.1517	10.4093		48h_2_N-5	RPS3	21.9925	21.989		48h_2_N-5	Def1	34.807	34.1455	12.1565		48h_3_PBS-5	RPS3	22.1402	22.106		48h_3_PBS-5
48h_1_PBS-5	RPS3	21.968			48h_1_PBS-5	Def1	32.6855				48h_1_N-5	RPS3	21.9387			48h_1_N-5	Def1	35.9257				48h_2_PBS-5	RPS3	22.7515			48h_2_PBS-5	Def1	33.3107				48h_2_N-5	RPS3	21.9855			48h_2_N-5	Def1	33.4841				48h_3_PBS-5	RPS3	22.0718			48h_3_PBS-5
48h_1_PBS-6	RPS3	21.9588	21.9493		48h_1_PBS-6	Def1	32.4892	32.2507	10.3013		48h_1_N-6	RPS3	22.5693	22.5802		48h_1_N-6	Def1	34.3473	34.2396	11.6594		48h_2_PBS-6	RPS3	22.0854	22.0818		48h_2_PBS-6	Def1	34.1199	34.9465	12.8648		48h_2_N-6	RPS3	23.2229	23.1403		48h_2_N-6	Def1	25.0099	25.145	2.0047		48h_3_PBS-6	RPS3	22.1806	22.1449		48h_3_PBS-6
48h_1_PBS-6	RPS3	21.9399			48h_1_PBS-6	Def1	32.0121				48h_1_N-6	RPS3	22.5911			48h_1_N-6	Def1	34.1319				48h_2_PBS-6	RPS3	22.0782			48h_2_PBS-6	Def1	35.7732				48h_2_N-6	RPS3	23.0578			48h_2_N-6	Def1	25.2801				48h_3_PBS-6	RPS3	22.1092			48h_3_PBS-6
48h_1_PBS-1	RPS3	22.6391	22.5555		48h_1_PBS-1	Def7	27.9341	27.7237	5.16815	7.88993	48h_1_N-1	RPS3	22.6362	22.6779		48h_1_N-1	Def7	31.9475	31.93	9.25215		48h_2_PBS-1	RPS3	22.6489	22.5677		48h_2_PBS-1	Def7	27.9253	27.7195	5.15187	6.03221	48h_2_N-1	RPS3	22.9247	22.9094		48h_2_N-1	Def7	28.0156	27.99	5.08061		48h_3_PBS-1	RPS3	22.7227	22.6502		48h_3_PBS-1
48h_1_PBS-1	RPS3	22.472			48h_1_PBS-1	Def7	27.5133				48h_1_N-1	RPS3	22.7195			48h_1_N-1	Def7	31.9126				48h_2_PBS-1	RPS3	22.4865			48h_2_PBS-1	Def7	27.5138				48h_2_N-1	RPS3	22.8941			48h_2_N-1	Def7	27.9644				48h_3_PBS-1	RPS3	22.5778			48h_3_PBS-1
48h_1_PBS-2	RPS3	24.2859	24.2525		48h_1_PBS-2	Def7	33.9101	33.3176	9.0651		48h_1_N-2	RPS3	22.8443	22.6991		48h_1_N-2	Def7	35.8731	35.5558	12.8568		48h_2_PBS-2	RPS3	22.9322	22.8227		48h_2_PBS-2	Def7	32.1629	31.8387	9.01597		48h_2_N-2	RPS3	22.1761	22.1067		48h_2_N-2	Def7	29.218	29.163	7.05638		48h_3_PBS-2	RPS3	22.8747	22.8347		48h_3_PBS-2
48h_1_PBS-2	RPS3	24.219			48h_1_PBS-2	Def7	32.725				48h_1_N-2	RPS3	22.5539			48h_1_N-2	Def7	35.2386				48h_2_PBS-2	RPS3	22.7133			48h_2_PBS-2	Def7	31.5145				48h_2_N-2	RPS3	22.0372			48h_2_N-2	Def7	29.1081				48h_3_PBS-2	RPS3	22.7947			48h_3_PBS-2
48h_1_PBS-3	RPS3	22.0729	22.0598		48h_1_PBS-3	Def7	29.9692	29.9863	7.92651		48h_1_N-3	RPS3	22.1277	22.1095		48h_1_N-3	Def7	27.4934	27.4657	5.35613		48h_2_PBS-3	RPS3	21.9645	21.9816		48h_2_PBS-3	Def7	26.912	26.914	4.93242		48h_2_N-3	RPS3	24.8899	24.8939		48h_2_N-3	Def7	37.0415	37.7804	12.8865		48h_3_PBS-3	RPS3	21.4375	21.4551		48h_3_PBS-3
48h_1_PBS-3	RPS3	22.0467			48h_1_PBS-3	Def7	30.0034				48h_1_N-3	RPS3	22.0914			48h_1_N-3	Def7	27.4379				48h_2_PBS-3	RPS3	21.9987			48h_2_PBS-3	Def7	26.916				48h_2_N-3	RPS3	24.898			48h_2_N-3	Def7	38.5193				48h_3_PBS-3	RPS3	21.4726			48h_3_PBS-3
48h_1_PBS-4	RPS3	22.9334	22.9529		48h_1_PBS-4	Def7	34.2001	34.0432	11.0902		48h_1_N-4	RPS3	22.9214	22.8378		48h_1_N-4	Def7	32.0453	32.0914	9.25363		48h_2_PBS-4	RPS3	22.8973	22.9179		48h_2_PBS-4	Def7	29.2651	29.3411	6.42323		48h_2_N-4	RPS3	23.7119	23.643		48h_2_N-4	Def7	27.0595	27.0453	3.40234		48h_3_PBS-4	RPS3	22.4663	22.4824		48h_3_PBS-4
48h_1_PBS-4	RPS3	22.9725			48h_1_PBS-4	Def7	33.8862				48h_1_N-4	RPS3	22.7542			48h_1_N-4	Def7	32.1376				48h_2_PBS-4	RPS3	22.9385			48h_2_PBS-4	Def7	29.4172				48h_2_N-4	RPS3	23.5741			48h_2_N-4	Def7	27.0311				48h_3_PBS-4	RPS3	22.4985			48h_3_PBS-4
48h_1_PBS-5	RPS3	22.893	22.8454		48h_1_PBS-5	Def7	30.1444	30.1791	7.33367		48h_1_N-5	RPS3	22.6589	22.6744		48h_1_N-5	Def7	29.2394	29.2785	6.60411		48h_2_PBS-5	RPS3	23.2879	23.2456		48h_2_PBS-5	Def7	27.513	27.536	4.29035		48h_2_N-5	RPS3	22.5072	22.4947		48h_2_N-5	Def7	26.5216	26.5024	4.00772		48h_3_PBS-5	RPS3	22.711	22.6785		48h_3_PBS-5
48h_1_PBS-5	RPS3	22.7979			48h_1_PBS-5	Def7	30.2139				48h_1_N-5	RPS3	22.6898			48h_1_N-5	Def7	29.3175				48h_2_PBS-5	RPS3	23.2034			48h_2_PBS-5	Def7	27.559				48h_2_N-5	RPS3	22.4822			48h_2_N-5	Def7	26.4832				48h_3_PBS-5	RPS3	22.6459			48h_3_PBS-5
48h_1_PBS-6	RPS3	22.5541	22.5533		48h_1_PBS-6	Def7	29.3139	29.3092	6.75594		48h_1_N-6	RPS3	23.2953	23.2391		48h_1_N-6	Def7	27.6113	27.6387	4.39953		48h_2_PBS-6	RPS3	22.7076	22.6931		48h_2_PBS-6	Def7	29.0758	29.0726	6.37944		48h_2_N-6	RPS3	23.5734	23.5583		48h_2_N-6	Def7	29.1126	29.0314	5.47305		48h_3_PBS-6	RPS3	22.6972	22.6512		48h_3_PBS-6
48h_1_PBS-6	RPS3	22.5524			48h_1_PBS-6	Def7	29.3045				48h_1_N-6	RPS3	23.183			48h_1_N-6	Def7	27.6661				48h_2_PBS-6	RPS3	22.6787			48h_2_PBS-6	Def7	29.0693				48h_2_N-6	RPS3	23.5432			48h_2_N-6	Def7	28.9501				48h_3_PBS-6	RPS3	22.6052			48h_3_PBS-6
48h_1_PBS-1	RPS3	22.6391	22.5555		48h_1_PBS-1	Att18	34.2736	33.7528	11.1973	10.3702	48h_1_N-1	RPS3	22.6362	22.6779		48h_1_N-1	Att18	33.9051	33.8216	11.1437		48h_2_PBS-1	RPS3	22.6489	22.5677		48h_2_PBS-1	Att18	34.974	35.0597	12.4921	11.0025	48h_2_N-1	RPS3	22.9247	22.9094		48h_2_N-1	Att18	34.6561	34.9716	12.0623		48h_3_PBS-1	RPS3	22.7227	22.6502		48h_3_PBS-1
48h_1_PBS-1	RPS3	22.472			48h_1_PBS-1	Att18	33.232				48h_1_N-1	RPS3	22.7195			48h_1_N-1	Att18	33.7381				48h_2_PBS-1	RPS3	22.4865			48h_2_PBS-1	Att18	35.1454				48h_2_N-1	RPS3	22.8941			48h_2_N-1	Att18	35.2872				48h_3_PBS-1	RPS3	22.5778			48h_3_PBS-1
48h_1_PBS-2	RPS3	24.2859	24.2525		48h_1_PBS-2	Att18	34.8639	34.638	10.3855		48h_1_N-2	RPS3	22.8443	22.6991		48h_1_N-2	Att18	35.0939	34.7722	12.0731		48h_2_PBS-2	RPS3	22.9322	22.8227		48h_2_PBS-2	Att18	35.6723	35.3037	12.481		48h_2_N-2	RPS3	22.1761	22.1067		48h_2_N-2	Att18	34.605	34.5654	12.4587		48h_3_PBS-2	RPS3	22.8747	22.8347		48h_3_PBS-2
48h_1_PBS-2	RPS3	24.219			48h_1_PBS-2	Att18	34.4122				48h_1_N-2	RPS3	22.5539			48h_1_N-2	Att18	34.4504				48h_2_PBS-2	RPS3	22.7133			48h_2_PBS-2	Att18	34.9351				48h_2_N-2	RPS3	22.0372			48h_2_N-2	Att18	34.5258				48h_3_PBS-2	RPS3	22.7947			48h_3_PBS-2
48h_1_PBS-3	RPS3	22.0729	22.0598		48h_1_PBS-3	Att18	34.0209	33.9876	11.9277		48h_1_N-3	RPS3	22.1277	22.1095		48h_1_N-3	Att18	34.2703	34.0939	11.9844		48h_2_PBS-3	RPS3	21.9645	21.9816		48h_2_PBS-3	Att18	33.2698	33.6146	11.633		48h_2_N-3	RPS3	24.8899	24.8939		48h_2_N-3	Att18	36.5303	35.5321	10.6382		48h_3_PBS-3	RPS3	21.4375	21.4551		48h_3_PBS-3
48h_1_PBS-3	RPS3	22.0467			48h_1_PBS-3	Att18	33.9542				48h_1_N-3	RPS3	22.0914			48h_1_N-3	Att18	33.9175				48h_2_PBS-3	RPS3	21.9987			48h_2_PBS-3	Att18	33.9595				48h_2_N-3	RPS3	24.898			48h_2_N-3	Att18	34.534				48h_3_PBS-3	RPS3	21.4726			48h_3_PBS-3
48h_1_PBS-4	RPS3	22.9334	22.9529		48h_1_PBS-4	Att18	32.1817	32.3133	9.36031		48h_1_N-4	RPS3	22.9214	22.8378		48h_1_N-4	Att18	31.7512	31.6024	8.76463		48h_2_PBS-4	RPS3	22.8973	22.9179		48h_2_PBS-4	Att18	33.5	33.0739	10.156		48h_2_N-4	RPS3	23.7119	23.643		48h_2_N-4	Att18	32.2727	32.2127	8.56976		48h_3_PBS-4	RPS3	22.4663	22.4824		48h_3_PBS-4
48h_1_PBS-4	RPS3	22.9725			48h_1_PBS-4	Att18	32.4448				48h_1_N-4	RPS3	22.7542			48h_1_N-4	Att18	31.4536				48h_2_PBS-4	RPS3	22.9385			48h_2_PBS-4	Att18	32.6478				48h_2_N-4	RPS3	23.5741			48h_2_N-4	Att18	32.1528				48h_3_PBS-4	RPS3	22.4985			48h_3_PBS-4
48h_1_PBS-5	RPS3	22.893	22.8454		48h_1_PBS-5	Att18	32.3238	32.6517	9.80629		48h_1_N-5	RPS3	22.6589	22.6744		48h_1_N-5	Att18	30.8824	31.2539	8.57959		48h_2_PBS-5	RPS3	23.2879	23.2456		48h_2_PBS-5	Att18	32.4158	32.7028	9.45713		48h_2_N-5	RPS3	22.5072	22.4947		48h_2_N-5	Att18	32.2342	32.6611	10.1664		48h_3_PBS-5	RPS3	22.711	22.6785		48h_3_PBS-5
48h_1_PBS-5	RPS3	22.7979			48h_1_PBS-5	Att18	32.9797				48h_1_N-5	RPS3	22.6898			48h_1_N-5	Att18	31.6255				48h_2_PBS-5	RPS3	23.2034			48h_2_PBS-5	Att18	32.9898				48h_2_N-5	RPS3	22.4822			48h_2_N-5	Att18	33.088				48h_3_PBS-5	RPS3	22.6459			48h_3_PBS-5
48h_1_PBS-6	RPS3	22.5541	22.5533		48h_1_PBS-6	Att18	32.103	32.0971	9.54389		48h_1_N-6	RPS3	23.2953	23.2391		48h_1_N-6	Att18	32.3104	32.3779	9.13879		48h_2_PBS-6	RPS3	22.7076	22.6931		48h_2_PBS-6	Att18	32.5109	32.4886	9.79549		48h_2_N-6	RPS3	23.5734	23.5583		48h_2_N-6	Att18	29.4842	29.5029	5.94456		48h_3_PBS-6	RPS3	22.6972	22.6512		48h_3_PBS-6
48h_1_PBS-6	RPS3	22.5524			48h_1_PBS-6	Att18	32.0913				48h_1_N-6	RPS3	23.183			48h_1_N-6	Att18	32.4454				48h_2_PBS-6	RPS3	22.6787			48h_2_PBS-6	Att18	32.4664				48h_2_N-6	RPS3	23.5432			48h_2_N-6	Att18	29.5216				48h_3_PBS-6	RPS3	22.6052			48h_3_PBS-6
48h_1_PBS-1	RPS3	22.6391	22.5555		48h_1_PBS-1	Att6	28.9085	28.7561	6.20053	7.37923	48h_1_N-1	RPS3	22.6362	22.6779		48h_1_N-1	Att6	28.7231	28.7243	6.04642		48h_2_PBS-1	RPS3	22.6489	22.5677		48h_2_PBS-1	Att6	29.3546	29.3577	6.79006	7.1594	48h_2_N-1	RPS3	22.9247	22.9094		48h_2_N-1	Att6	29.5489	29.5393	6.62988		48h_3_PBS-1	RPS3	22.7227	22.6502		48h_3_PBS-1
48h_1_PBS-1	RPS3	22.472			48h_1_PBS-1	Att6	28.6037				48h_1_N-1	RPS3	22.7195			48h_1_N-1	Att6	28.7255				48h_2_PBS-1	RPS3	22.4865			48h_2_PBS-1	Att6	29.3609				48h_2_N-1	RPS3	22.8941			48h_2_N-1	Att6	29.5297				48h_3_PBS-1	RPS3	22.5778			48h_3_PBS-1
48h_1_PBS-2	RPS3	24.2859	24.2525		48h_1_PBS-2	Att6	31.5694	31.4443	7.19184		48h_1_N-2	RPS3	22.8443	22.6991		48h_1_N-2	Att6	27.8706	27.863	5.16395		48h_2_PBS-2	RPS3	22.9322	22.8227		48h_2_PBS-2	Att6	28.3041	28.3639	5.54122		48h_2_N-2	RPS3	22.1761	22.1067		48h_2_N-2	Att6	30.281	30.3511	8.24446		48h_3_PBS-2	RPS3	22.8747	22.8347		48h_3_PBS-2
48h_1_PBS-2	RPS3	24.219			48h_1_PBS-2	Att6	31.3192				48h_1_N-2	RPS3	22.5539			48h_1_N-2	Att6	27.8555				48h_2_PBS-2	RPS3	22.7133			48h_2_PBS-2	Att6	28.4238				48h_2_N-2	RPS3	22.0372			48h_2_N-2	Att6	30.4212				48h_3_PBS-2	RPS3	22.7947			48h_3_PBS-2
48h_1_PBS-3	RPS3	22.0729	22.0598		48h_1_PBS-3	Att6	28.2404	28.2388	6.17902		48h_1_N-3	RPS3	22.1277	22.1095		48h_1_N-3	Att6	30.8146	30.8109	8.70141		48h_2_PBS-3	RPS3	21.9645	21.9816		48h_2_PBS-3	Att6	28.9621	28.9409	6.95933		48h_2_N-3	RPS3	24.8899	24.8939		48h_2_N-3	Att6	31.008	30.7013	5.80737		48h_3_PBS-3	RPS3	21.4375	21.4551		48h_3_PBS-3
48h_1_PBS-3	RPS3	22.0467			48h_1_PBS-3	Att6	28.2372				48h_1_N-3	RPS3	22.0914			48h_1_N-3	Att6	30.8072				48h_2_PBS-3	RPS3	21.9987			48h_2_PBS-3	Att6	28.9198				48h_2_N-3	RPS3	24.898			48h_2_N-3	Att6	30.3947				48h_3_PBS-3	RPS3	21.4726			48h_3_PBS-3
48h_1_PBS-4	RPS3	22.9334	22.9529		48h_1_PBS-4	Att6	30.1863	30.3259	7.37293		48h_1_N-4	RPS3	22.9214	22.8378		48h_1_N-4	Att6	30.3085	30.0799	7.24211		48h_2_PBS-4	RPS3	22.8973	22.9179		48h_2_PBS-4	Att6	30.7381	30.9777	8.05976		48h_2_N-4	RPS3	23.7119	23.643		48h_2_N-4	Att6	29.9461	29.6883	6.04535		48h_3_PBS-4	RPS3	22.4663	22.4824		48h_3_PBS-4
48h_1_PBS-4	RPS3	22.9725			48h_1_PBS-4	Att6	30.4654				48h_1_N-4	RPS3	22.7542			48h_1_N-4	Att6	29.8513				48h_2_PBS-4	RPS3	22.9385			48h_2_PBS-4	Att6	31.2172				48h_2_N-4	RPS3	23.5741			48h_2_N-4	Att6	29.4305				48h_3_PBS-4	RPS3	22.4985			48h_3_PBS-4
48h_1_PBS-5	RPS3	22.893	22.8454		48h_1_PBS-5	Att6	31.4112	31.5744	8.72897		48h_1_N-5	RPS3	22.6589	22.6744		48h_1_N-5	Att6	31.1259	31.1405	8.46609		48h_2_PBS-5	RPS3	23.2879	23.2456		48h_2_PBS-5	Att6	31.7039	31.4415	8.19584		48h_2_N-5	RPS3	22.5072	22.4947		48h_2_N-5	Att6	30.9104	30.6042	8.10952		48h_3_PBS-5	RPS3	22.711	22.6785		48h_3_PBS-5
48h_1_PBS-5	RPS3	22.7979			48h_1_PBS-5	Att6	31.7376				48h_1_N-5	RPS3	22.6898			48h_1_N-5	Att6	31.155				48h_2_PBS-5	RPS3	23.2034			48h_2_PBS-5	Att6	31.179				48h_2_N-5	RPS3	22.4822			48h_2_N-5	Att6	30.2981				48h_3_PBS-5	RPS3	22.6459			48h_3_PBS-5
48h_1_PBS-6	RPS3	22.5541	22.5533		48h_1_PBS-6	Att6	30.8731	31.1553	8.60208		48h_1_N-6	RPS3	23.2953	23.2391		48h_1_N-6	Att6	30.9708	31.117	7.87784		48h_2_PBS-6	RPS3	22.7076	22.6931		48h_2_PBS-6	Att6	29.8706	30.1033	7.41022		48h_2_N-6	RPS3	23.5734	23.5583		48h_2_N-6	Att6	29.9513	29.9433	6.38504		48h_3_PBS-6	RPS3	22.6972	22.6512		48h_3_PBS-6
48h_1_PBS-6	RPS3	22.5524			48h_1_PBS-6	Att6	31.4376				48h_1_N-6	RPS3	23.183			48h_1_N-6	Att6	31.2632				48h_2_PBS-6	RPS3	22.6787			48h_2_PBS-6	Att6	30.3361				48h_2_N-6	RPS3	23.5432			48h_2_N-6	Att6	29.9354				48h_3_PBS-6	RPS3	22.6052			48h_3_PBS-6
48h_1_PBS-1	RPS3	22.3081	22.2227		48h_1_PBS-1	Att4	31.9494	32.152	9.92926	9.78063	48h_1_N-1	RPS3	22.47	22.3947		48h_1_N-1	Att4	31.5554	31.6353	9.24052		48h_2_PBS-1	RPS3	22.5717	22.473		48h_2_PBS-1	Att4	31.4493	31.1932	8.72021	9.53073	48h_2_N-1	RPS3	22.9527	22.9373		48h_2_N-1	Att4	30.77	30.7869	7.84958		48h_3_PBS-1	RPS3	22.7989	22.6893		48h_3_PBS-1
48h_1_PBS-1	RPS3	22.1374			48h_1_PBS-1	Att4	32.3545				48h_1_N-1	RPS3	22.3194			48h_1_N-1	Att4	31.7151				48h_2_PBS-1	RPS3	22.3742			48h_2_PBS-1	Att4	30.9371				48h_2_N-1	RPS3	22.9219			48h_2_N-1	Att4	30.8037				48h_3_PBS-1	RPS3	22.5796			48h_3_PBS-1
48h_1_PBS-2	RPS3	23.8832	23.8578		48h_1_PBS-2	Att4	35.3246	35.1089	11.2511		48h_1_N-2	RPS3	22.3839	22.2926		48h_1_N-2	Att4	31.3422	31.4141	9.12152		48h_2_PBS-2	RPS3	22.8152	22.7481		48h_2_PBS-2	Att4	32.0841	32.3866	9.63842		48h_2_N-2	RPS3	22.1102	22.0363		48h_2_N-2	Att4	31.9236	31.6738	9.63755		48h_3_PBS-2	RPS3	22.6787	22.6037		48h_3_PBS-2
48h_1_PBS-2	RPS3	23.8323			48h_1_PBS-2	Att4	34.8932				48h_1_N-2	RPS3	22.2013			48h_1_N-2	Att4	31.4861				48h_2_PBS-2	RPS3	22.6811			48h_2_PBS-2	Att4	32.689				48h_2_N-2	RPS3	21.9623			48h_2_N-2	Att4	31.424				48h_3_PBS-2	RPS3	22.5286			48h_3_PBS-2
48h_1_PBS-3	RPS3	21.8004	21.7989		48h_1_PBS-3	Att4	29.069	29.0251	7.22623		48h_1_N-3	RPS3	21.8672	21.8159		48h_1_N-3	Att4	30.0906	30.0294	8.21351		48h_2_PBS-3	RPS3	21.9447	21.9101		48h_2_PBS-3	Att4	30.438	30.3948	8.48474		48h_2_N-3	RPS3	24.9151	24.8378		48h_2_N-3	Att4	32.0976	32.1229	7.28506		48h_3_PBS-3	RPS3	21.4695	21.4104		48h_3_PBS-3
48h_1_PBS-3	RPS3	21.7973			48h_1_PBS-3	Att4	28.9812				48h_1_N-3	RPS3	21.7646			48h_1_N-3	Att4	29.9682				48h_2_PBS-3	RPS3	21.8755			48h_2_PBS-3	Att4	30.3517				48h_2_N-3	RPS3	24.7606			48h_2_N-3	Att4	32.1482				48h_3_PBS-3	RPS3	21.3514			48h_3_PBS-3
48h_1_PBS-4	RPS3	22.6156	22.5901		48h_1_PBS-4	Att4	31.6691	31.7075	9.1174		48h_1_N-4	RPS3	22.644	22.5405		48h_1_N-4	Att4	33.7966	33.6309	11.0904		48h_2_PBS-4	RPS3	22.8726	22.8627		48h_2_PBS-4	Att4	32.9267	33.0028	10.14		48h_2_N-4	RPS3	23.8135	23.6902		48h_2_N-4	Att4	33.3723	33.7185	10.0282		48h_3_PBS-4	RPS3	22.3713	22.3659		48h_3_PBS-4
48h_1_PBS-4	RPS3	22.5646			48h_1_PBS-4	Att4	31.7459				48h_1_N-4	RPS3	22.437			48h_1_N-4	Att4	33.4652				48h_2_PBS-4	RPS3	22.8529			48h_2_PBS-4	Att4	33.0788				48h_2_N-4	RPS3	23.567			48h_2_N-4	Att4	34.0647				48h_3_PBS-4	RPS3	22.3606			48h_3_PBS-4
48h_1_PBS-5	RPS3	22.5088	22.4825		48h_1_PBS-5	Att4	31.9747	31.9379	9.45539		48h_1_N-5	RPS3	22.3535	22.3659		48h_1_N-5	Att4	31.4645	31.4811	9.11523		48h_2_PBS-5	RPS3	23.2048	23.198		48h_2_PBS-5	Att4	32.3788	33.1111	9.91308		48h_2_N-5	RPS3	22.5112	22.488		48h_2_N-5	Att4	32.5812	32.6187	10.1307		48h_3_PBS-5	RPS3	22.6097	22.5497		48h_3_PBS-5
48h_1_PBS-5	RPS3	22.4563			48h_1_PBS-5	Att4	31.9012				48h_1_N-5	RPS3	22.3783			48h_1_N-5	Att4	31.4977				48h_2_PBS-5	RPS3	23.1913			48h_2_PBS-5	Att4	33.8434				48h_2_N-5	RPS3	22.4649			48h_2_N-5	Att4	32.6563				48h_3_PBS-5	RPS3	22.4897			48h_3_PBS-5
48h_1_PBS-6	RPS3	22.1917	22.1329		48h_1_PBS-6	Att4	34.6954	33.8373	11.7044		48h_1_N-6	RPS3	22.9773	23.0039		48h_1_N-6	Att4	33.4727	33.5583	10.5545		48h_2_PBS-6	RPS3	22.7054	22.6871		48h_2_PBS-6	Att4	33.4236	32.9749	10.2879		48h_2_N-6	RPS3	23.5152	23.5496		48h_2_N-6	Att4	31.0758	30.8077	7.25805		48h_3_PBS-6	RPS3	22.6647	22.6078		48h_3_PBS-6
48h_1_PBS-6	RPS3	22.0742			48h_1_PBS-6	Att4	32.9793				48h_1_N-6	RPS3	23.0305			48h_1_N-6	Att4	33.644				48h_2_PBS-6	RPS3	22.6687			48h_2_PBS-6	Att4	32.5263				48h_2_N-6	RPS3	23.584			48h_2_N-6	Att4	30.5395				48h_3_PBS-6	RPS3	22.5508			48h_3_PBS-6
48h_1_PBS-1	RPS3	22.3081	22.2227		48h_1_PBS-1	Att10	33.2139	32.9699	10.7472	11.4771	48h_1_N-1	RPS3	22.47	22.3947		48h_1_N-1	Att10	31.4044	31.4034	9.00869		48h_2_PBS-1	RPS3	22.5717	22.473		48h_2_PBS-1	Att10	32.7192	32.6393	10.1663	10.5834	48h_2_N-1	RPS3	22.9527	22.9373		48h_2_N-1	Att10	32.8182	32.6541	9.7168		48h_3_PBS-1	RPS3	22.7989	22.6893		48h_3_PBS-1
48h_1_PBS-1	RPS3	22.1374			48h_1_PBS-1	Att10	32.726				48h_1_N-1	RPS3	22.3194			48h_1_N-1	Att10	31.4024				48h_2_PBS-1	RPS3	22.3742			48h_2_PBS-1	Att10	32.5593				48h_2_N-1	RPS3	22.9219			48h_2_N-1	Att10	32.49				48h_3_PBS-1	RPS3	22.5796			48h_3_PBS-1
48h_1_PBS-2	RPS3	23.8832	23.8578		48h_1_PBS-2	Att10	35.2716	35.1283	11.2706		48h_1_N-2	RPS3	22.3839	22.2926		48h_1_N-2	Att10	32.7659	32.8006	10.508		48h_2_PBS-2	RPS3	22.8152	22.7481		48h_2_PBS-2	Att10	31.9337	31.9262	9.17806		48h_2_N-2	RPS3	22.1102	22.0363		48h_2_N-2	Att10	33.7464	33.6808	11.6445		48h_3_PBS-2	RPS3	22.6787	22.6037		48h_3_PBS-2
48h_1_PBS-2	RPS3	23.8323			48h_1_PBS-2	Att10	34.9851				48h_1_N-2	RPS3	22.2013			48h_1_N-2	Att10	32.8352				48h_2_PBS-2	RPS3	22.6811			48h_2_PBS-2	Att10	31.9187				48h_2_N-2	RPS3	21.9623			48h_2_N-2	Att10	33.6151				48h_3_PBS-2	RPS3	22.5286			48h_3_PBS-2
48h_1_PBS-3	RPS3	21.8004	21.7989		48h_1_PBS-3	Att10	30.6186	30.6021	8.80316		48h_1_N-3	RPS3	21.8672	21.8159		48h_1_N-3	Att10	33.5699	33.272	11.4561		48h_2_PBS-3	RPS3	21.9447	21.9101		48h_2_PBS-3	Att10	32.1125	32.0554	10.1453		48h_2_N-3	RPS3	24.9151	24.8378		48h_2_N-3	Att10	34.1536	34.4594	9.62151		48h_3_PBS-3	RPS3	21.4695	21.4104		48h_3_PBS-3
48h_1_PBS-3	RPS3	21.7973			48h_1_PBS-3	Att10	30.5855				48h_1_N-3	RPS3	21.7646			48h_1_N-3	Att10	32.9741				48h_2_PBS-3	RPS3	21.8755			48h_2_PBS-3	Att10	31.9983				48h_2_N-3	RPS3	24.7606			48h_2_N-3	Att10	34.7651				48h_3_PBS-3	RPS3	21.3514			48h_3_PBS-3
48h_1_PBS-4	RPS3	22.6156	22.5901		48h_1_PBS-4	Att10	34.703	34.6235	12.0334		48h_1_N-4	RPS3	22.644	22.5405		48h_1_N-4	Att10	33.4103	33.5375	10.997		48h_2_PBS-4	RPS3	22.8726	22.8627		48h_2_PBS-4	Att10	34.2809	34.1369	11.2741		48h_2_N-4	RPS3	23.8135	23.6902		48h_2_N-4	Att10	33.7557	33.9706	10.2804		48h_3_PBS-4	RPS3	22.3713	22.3659		48h_3_PBS-4
48h_1_PBS-4	RPS3	22.5646			48h_1_PBS-4	Att10	34.5441				48h_1_N-4	RPS3	22.437			48h_1_N-4	Att10	33.6647				48h_2_PBS-4	RPS3	22.8529			48h_2_PBS-4	Att10	33.9928				48h_2_N-4	RPS3	23.567			48h_2_N-4	Att10	34.1856				48h_3_PBS-4	RPS3	22.3606			48h_3_PBS-4
48h_1_PBS-5	RPS3	22.5088	22.4825		48h_1_PBS-5	Att10	35.7393	35.444	12.9614		48h_1_N-5	RPS3	22.3535	22.3659		48h_1_N-5	Att10	35.0532	34.7829	12.417		48h_2_PBS-5	RPS3	23.2048	23.198		48h_2_PBS-5	Att10	33.8988	34.1313	10.9333		48h_2_N-5	RPS3	22.5112	22.488		48h_2_N-5	Att10	33.5873	34.3899	11.9018		48h_3_PBS-5	RPS3	22.6097	22.5497		48h_3_PBS-5
48h_1_PBS-5	RPS3	22.4563			48h_1_PBS-5	Att10	35.1486				48h_1_N-5	RPS3	22.3783			48h_1_N-5	Att10	34.5126				48h_2_PBS-5	RPS3	23.1913			48h_2_PBS-5	Att10	34.3639				48h_2_N-5	RPS3	22.4649			48h_2_N-5	Att10	35.1924				48h_3_PBS-5	RPS3	22.4897			48h_3_PBS-5
48h_1_PBS-6	RPS3	22.1917	22.1329		48h_1_PBS-6	Att10	35.0152	35.1795	13.0466		48h_1_N-6	RPS3	22.9773	23.0039		48h_1_N-6	Att10	35.2841	34.5515	11.5476		48h_2_PBS-6	RPS3	22.7054	22.6871		48h_2_PBS-6	Att10	35.2328	34.4901	11.803		48h_2_N-6	RPS3	23.5152	23.5496		48h_2_N-6	Att10	33.6273	33.408	9.85842		48h_3_PBS-6	RPS3	22.6647	22.6078		48h_3_PBS-6
48h_1_PBS-6	RPS3	22.0742			48h_1_PBS-6	Att10	35.3439				48h_1_N-6	RPS3	23.0305			48h_1_N-6	Att10	33.8189				48h_2_PBS-6	RPS3	22.6687			48h_2_PBS-6	Att10	33.7474				48h_2_N-6	RPS3	23.584			48h_2_N-6	Att10	33.1888				48h_3_PBS-6	RPS3	22.5508			48h_3_PBS-6
48h_1_PBS-1	RPS3	22.3081	22.2227		48h_1_PBS-1	Thau2	27.8187	27.574	5.35132	5.22059	48h_1_N-1	RPS3	22.47	22.3947		48h_1_N-1	Thau2	28.9467	28.962	6.56725		48h_2_PBS-1	RPS3	22.5717	22.473		48h_2_PBS-1	Thau2	29.2865	29.1584	6.6854	5.23983	48h_2_N-1	RPS3	22.9527	22.9373		48h_2_N-1	Thau2	28.5836	28.5145	5.57721		48h_3_PBS-1	RPS3	22.7989	22.6893		48h_3_PBS-1
48h_1_PBS-1	RPS3	22.1374			48h_1_PBS-1	Thau2	27.3294				48h_1_N-1	RPS3	22.3194			48h_1_N-1	Thau2	28.9772				48h_2_PBS-1	RPS3	22.3742			48h_2_PBS-1	Thau2	29.0302				48h_2_N-1	RPS3	22.9219			48h_2_N-1	Thau2	28.4454				48h_3_PBS-1	RPS3	22.5796			48h_3_PBS-1
48h_1_PBS-2	RPS3	23.8832	23.8578		48h_1_PBS-2	Thau2	29.7246	29.7954	5.93765		48h_1_N-2	RPS3	22.3839	22.2926		48h_1_N-2	Thau2	28.756	28.7764	6.48378		48h_2_PBS-2	RPS3	22.8152	22.7481		48h_2_PBS-2	Thau2	28.313	28.4352	5.68709		48h_2_N-2	RPS3	22.1102	22.0363		48h_2_N-2	Thau2	28.929	28.8916	6.85534		48h_3_PBS-2	RPS3	22.6787	22.6037		48h_3_PBS-2
48h_1_PBS-2	RPS3	23.8323			48h_1_PBS-2	Thau2	29.8663				48h_1_N-2	RPS3	22.2013			48h_1_N-2	Thau2	28.7968				48h_2_PBS-2	RPS3	22.6811			48h_2_PBS-2	Thau2	28.5575				48h_2_N-2	RPS3	21.9623			48h_2_N-2	Thau2	28.8542				48h_3_PBS-2	RPS3	22.5286			48h_3_PBS-2
48h_1_PBS-3	RPS3	21.8004	21.7989		48h_1_PBS-3	Thau2	27.7777	27.7691	5.97016		48h_1_N-3	RPS3	21.8672	21.8159		48h_1_N-3	Thau2	27.1962	27.1132	5.29728		48h_2_PBS-3	RPS3	21.9447	21.9101		48h_2_PBS-3	Thau2	27.2568	27.1996	5.28955		48h_2_N-3	RPS3	24.9151	24.8378		48h_2_N-3	Thau2	32.0291	32.098	7.26016		48h_3_PBS-3	RPS3	21.4695	21.4104		48h_3_PBS-3
48h_1_PBS-3	RPS3	21.7973			48h_1_PBS-3	Thau2	27.7604				48h_1_N-3	RPS3	21.7646			48h_1_N-3	Thau2	27.0302				48h_2_PBS-3	RPS3	21.8755			48h_2_PBS-3	Thau2	27.1425				48h_2_N-3	RPS3	24.7606			48h_2_N-3	Thau2	32.1669				48h_3_PBS-3	RPS3	21.3514			48h_3_PBS-3
48h_1_PBS-4	RPS3	22.6156	22.5901		48h_1_PBS-4	Thau2	26.0913	26.1227	3.53257		48h_1_N-4	RPS3	22.644	22.5405		48h_1_N-4	Thau2	27.0759	27.0321	4.49159		48h_2_PBS-4	RPS3	22.8726	22.8627		48h_2_PBS-4	Thau2	27.4536	27.4337	4.57099		48h_2_N-4	RPS3	23.8135	23.6902		48h_2_N-4	Thau2	28.1592	28.0937	4.40343		48h_3_PBS-4	RPS3	22.3713	22.3659		48h_3_PBS-4
48h_1_PBS-4	RPS3	22.5646			48h_1_PBS-4	Thau2	26.1541				48h_1_N-4	RPS3	22.437			48h_1_N-4	Thau2	26.9883				48h_2_PBS-4	RPS3	22.8529			48h_2_PBS-4	Thau2	27.4138				48h_2_N-4	RPS3	23.567			48h_2_N-4	Thau2	28.0281				48h_3_PBS-4	RPS3	22.3606			48h_3_PBS-4
48h_1_PBS-5	RPS3	22.5088	22.4825		48h_1_PBS-5	Thau2	27.2989	27.2134	4.73081		48h_1_N-5	RPS3	22.3535	22.3659		48h_1_N-5	Thau2	26.6593	26.5601	4.19429		48h_2_PBS-5	RPS3	23.2048	23.198		48h_2_PBS-5	Thau2	27.4202	27.4105	4.21245		48h_2_N-5	RPS3	22.5112	22.488		48h_2_N-5	Thau2	26.5698	26.4889	4.00086		48h_3_PBS-5	RPS3	22.6097	22.5497		48h_3_PBS-5
48h_1_PBS-5	RPS3	22.4563			48h_1_PBS-5	Thau2	27.1278				48h_1_N-5	RPS3	22.3783			48h_1_N-5	Thau2	26.461				48h_2_PBS-5	RPS3	23.1913			48h_2_PBS-5	Thau2	27.4008				48h_2_N-5	RPS3	22.4649			48h_2_N-5	Thau2	26.4079				48h_3_PBS-5	RPS3	22.4897			48h_3_PBS-5
48h_1_PBS-6	RPS3	22.1917	22.1329		48h_1_PBS-6	Thau2	27.8996	27.934	5.80105		48h_1_N-6	RPS3	22.9773	23.0039		48h_1_N-6	Thau2	27.0373	27.0927	4.08885		48h_2_PBS-6	RPS3	22.7054	22.6871		48h_2_PBS-6	Thau2	27.6823	27.6806	4.9935		48h_2_N-6	RPS3	23.5152	23.5496		48h_2_N-6	Thau2	27.7801	27.867	4.31741		48h_3_PBS-6	RPS3	22.6647	22.6078		48h_3_PBS-6
48h_1_PBS-6	RPS3	22.0742			48h_1_PBS-6	Thau2	27.9684				48h_1_N-6	RPS3	23.0305			48h_1_N-6	Thau2	27.1482				48h_2_PBS-6	RPS3	22.6687			48h_2_PBS-6	Thau2	27.6789				48h_2_N-6	RPS3	23.584			48h_2_N-6	Thau2	27.954				48h_3_PBS-6	RPS3	22.5508			48h_3_PBS-6
48h_1_PBS-1	RPS3	21.939	21.7195		48h_1_PBS-1	Thau1	24.8997	25.0304	3.31089	3.31982	48h_1_N-1	RPS3	21.1323	21.1699		48h_1_N-1	Thau1	24.8842	24.9502	3.78031		48h_2_PBS-1	RPS3	21.6469	21.6158		48h_2_PBS-1	Thau1	24.6859	24.8173	3.20143	2.39773	48h_2_N-1	RPS3	21.9587	22.0606		48h_2_N-1	Thau1	24.4155	24.5625	2.50189		48h_3_PBS-1	RPS3	20.9905	20.6674		48h_3_PBS-1
48h_1_PBS-1	RPS3	21.5			48h_1_PBS-1	Thau1	25.1611				48h_1_N-1	RPS3	21.2075			48h_1_N-1	Thau1	25.0162				48h_2_PBS-1	RPS3	21.5847			48h_2_PBS-1	Thau1	24.9486				48h_2_N-1	RPS3	22.1625			48h_2_N-1	Thau1	24.7094				48h_3_PBS-1	RPS3	20.3443			48h_3_PBS-1
48h_1_PBS-2	RPS3	23.0524	22.9945		48h_1_PBS-2	Thau1	27.5467	27.2707	4.27618		48h_1_N-2	RPS3	21.3139	21.3713		48h_1_N-2	Thau1	23.8458	23.8868	2.51548		48h_2_PBS-2	RPS3	22.2804	22.0845		48h_2_PBS-2	Thau1	24.7515	24.8465	2.762		48h_2_N-2	RPS3	22.2454	22.1028		48h_2_N-2	Thau1	24.7006	24.73	2.62722		48h_3_PBS-2	RPS3	20.9277	20.7393		48h_3_PBS-2
48h_1_PBS-2	RPS3	22.9365			48h_1_PBS-2	Thau1	26.9946				48h_1_N-2	RPS3	21.4287			48h_1_N-2	Thau1	23.9277				48h_2_PBS-2	RPS3	21.8887			48h_2_PBS-2	Thau1	24.9416				48h_2_N-2	RPS3	21.9603			48h_2_N-2	Thau1	24.7595				48h_3_PBS-2	RPS3	20.5508			48h_3_PBS-2
48h_1_PBS-3	RPS3	20.5314	20.6159		48h_1_PBS-3	Thau1	25.3637	25.6689	5.05296		48h_1_N-3	RPS3	20.8607	20.6314		48h_1_N-3	Thau1	24.5264	24.7062	4.07479		48h_2_PBS-3	RPS3	21.4159	21.6824		48h_2_PBS-3	Thau1	24.2015	24.2736	2.59114		48h_2_N-3	RPS3	23.748	23.7023		48h_2_N-3	Thau1	28.1896	28.3271	4.62481		48h_3_PBS-3	RPS3	19.8576	19.9271		48h_3_PBS-3
48h_1_PBS-3	RPS3	20.7004			48h_1_PBS-3	Thau1	25.974				48h_1_N-3	RPS3	20.402			48h_1_N-3	Thau1	24.8859				48h_2_PBS-3	RPS3	21.949			48h_2_PBS-3	Thau1	24.3457				48h_2_N-3	RPS3	23.6566			48h_2_N-3	Thau1	28.4645				48h_3_PBS-3	RPS3	19.9966			48h_3_PBS-3
48h_1_PBS-4	RPS3	21.2988	21.1375		48h_1_PBS-4	Thau1	23.7543	23.5966	2.45915		48h_1_N-4	RPS3	21.608	21.4714		48h_1_N-4	Thau1	23.0924	23.1692	1.6978		48h_2_PBS-4	RPS3	21.9269	21.9289		48h_2_PBS-4	Thau1	23.3965	23.3817	1.45289		48h_2_N-4	RPS3	22.9109	22.7546		48h_2_N-4	Thau1	24.7218	24.7072	1.9526		48h_3_PBS-4	RPS3	20.4717	20.7034		48h_3_PBS-4
48h_1_PBS-4	RPS3	20.9761			48h_1_PBS-4	Thau1	23.4389				48h_1_N-4	RPS3	21.3348			48h_1_N-4	Thau1	23.2461				48h_2_PBS-4	RPS3	21.9308			48h_2_PBS-4	Thau1	23.367				48h_2_N-4	RPS3	22.5983			48h_2_N-4	Thau1	24.6926				48h_3_PBS-4	RPS3	20.9351			48h_3_PBS-4
48h_1_PBS-5	RPS3	21.3691	21.1699		48h_1_PBS-5	Thau1	23.6251	23.7884	2.61855		48h_1_N-5	RPS3	21.2477	21.3068		48h_1_N-5	Thau1	23.0166	22.9826	1.67578		48h_2_PBS-5	RPS3	22.3528	22.3019		48h_2_PBS-5	Thau1	24.2387	24.3986	2.09674		48h_2_N-5	RPS3	21.8576	21.7799		48h_2_N-5	Thau1	23.1945	23.2359	1.45602		48h_3_PBS-5	RPS3	21.0936	21.1383		48h_3_PBS-5
48h_1_PBS-5	RPS3	20.9707			48h_1_PBS-5	Thau1	23.9518				48h_1_N-5	RPS3	21.3658			48h_1_N-5	Thau1	22.9485				48h_2_PBS-5	RPS3	22.2509			48h_2_PBS-5	Thau1	24.5586				48h_2_N-5	RPS3	21.7022			48h_2_N-5	Thau1	23.2773				48h_3_PBS-5	RPS3	21.183			48h_3_PBS-5
48h_1_PBS-6	RPS3	21.2261	21.3938		48h_1_PBS-6	Thau1	23.6105	23.595	2.2012		48h_1_N-6	RPS3	21.6932	22.2137		48h_1_N-6	Thau1	23.4669	23.511	1.29722		48h_2_PBS-6	RPS3	21.7032	21.6375		48h_2_PBS-6	Thau1	24.0053	23.9197	2.28217		48h_2_N-6	RPS3	22.9949	22.8564		48h_2_N-6	Thau1	25.4823	25.3906	2.53422		48h_3_PBS-6	RPS3	21.4885	21.2167		48h_3_PBS-6
48h_1_PBS-6	RPS3	21.5616			48h_1_PBS-6	Thau1	23.5796				48h_1_N-6	RPS3	22.7343			48h_1_N-6	Thau1	23.555				48h_2_PBS-6	RPS3	21.5719			48h_2_PBS-6	Thau1	23.8341				48h_2_N-6	RPS3	22.7179			48h_2_N-6	Thau1	25.299				48h_3_PBS-6	RPS3	20.945			48h_3_PBS-6
48h_1_PBS-1	RPS3	21.939	21.7195		48h_1_PBS-1	Thau4	26.8369	26.7279	5.00839	5.38311	48h_1_N-1	RPS3	21.1323	21.1699		48h_1_N-1	Thau4	28.578	28.6839	7.514		48h_2_PBS-1	RPS3	21.6469	21.6158		48h_2_PBS-1	Thau4	27.6334	27.9297	6.31391	4.43329	48h_2_N-1	RPS3	21.9587	22.0606		48h_2_N-1	Thau4	26.8262	26.9473	4.88668		48h_3_PBS-1	RPS3	20.9905	20.6674		48h_3_PBS-1
48h_1_PBS-1	RPS3	21.5			48h_1_PBS-1	Thau4	26.6189				48h_1_N-1	RPS3	21.2075			48h_1_N-1	Thau4	28.7898				48h_2_PBS-1	RPS3	21.5847			48h_2_PBS-1	Thau4	28.2261				48h_2_N-1	RPS3	22.1625			48h_2_N-1	Thau4	27.0683				48h_3_PBS-1	RPS3	20.3443			48h_3_PBS-1
48h_1_PBS-2	RPS3	23.0524	22.9945		48h_1_PBS-2	Thau4	29.4246	29.3945	6.40002		48h_1_N-2	RPS3	21.3139	21.3713		48h_1_N-2	Thau4	27.4591	27.6724	6.30113		48h_2_PBS-2	RPS3	22.2804	22.0845		48h_2_PBS-2	Thau4	27.1384	26.512	4.4275		48h_2_N-2	RPS3	22.2454	22.1028		48h_2_N-2	Thau4	27.8311	28.0621	5.95924		48h_3_PBS-2	RPS3	20.9277	20.7393		48h_3_PBS-2
48h_1_PBS-2	RPS3	22.9365			48h_1_PBS-2	Thau4	29.3644				48h_1_N-2	RPS3	21.4287			48h_1_N-2	Thau4	27.8857				48h_2_PBS-2	RPS3	21.8887			48h_2_PBS-2	Thau4	25.8857				48h_2_N-2	RPS3	21.9603			48h_2_N-2	Thau4	28.293				48h_3_PBS-2	RPS3	20.5508			48h_3_PBS-2
48h_1_PBS-3	RPS3	20.5314	20.6159		48h_1_PBS-3	Thau4	26.8184	26.8296	6.21364		48h_1_N-3	RPS3	20.8607	20.6314		48h_1_N-3	Thau4	26.5592	26.2739	5.64251		48h_2_PBS-3	RPS3	21.4159	21.6824		48h_2_PBS-3	Thau4	25.7036	26.1822	4.49979		48h_2_N-3	RPS3	23.748	23.7023		48h_2_N-3	Thau4	29.6325	29.3969	5.69462		48h_3_PBS-3	RPS3	19.8576	19.9271		48h_3_PBS-3
48h_1_PBS-3	RPS3	20.7004			48h_1_PBS-3	Thau4	26.8407				48h_1_N-3	RPS3	20.402			48h_1_N-3	Thau4	25.9886				48h_2_PBS-3	RPS3	21.949			48h_2_PBS-3	Thau4	26.6609				48h_2_N-3	RPS3	23.6566			48h_2_N-3	Thau4	29.1613				48h_3_PBS-3	RPS3	19.9966			48h_3_PBS-3
48h_1_PBS-4	RPS3	21.2988	21.1375		48h_1_PBS-4	Thau4	25.3441	25.4107	4.27319		48h_1_N-4	RPS3	21.608	21.4714		48h_1_N-4	Thau4	26.1513	26.3148	4.84333		48h_2_PBS-4	RPS3	21.9269	21.9289		48h_2_PBS-4	Thau4	25.9478	25.9428	4.01396		48h_2_N-4	RPS3	22.9109	22.7546		48h_2_N-4	Thau4	26.2541	26.2759	3.52133		48h_3_PBS-4	RPS3	20.4717	20.7034		48h_3_PBS-4
48h_1_PBS-4	RPS3	20.9761			48h_1_PBS-4	Thau4	25.4772				48h_1_N-4	RPS3	21.3348			48h_1_N-4	Thau4	26.4782				48h_2_PBS-4	RPS3	21.9308			48h_2_PBS-4	Thau4	25.9378				48h_2_N-4	RPS3	22.5983			48h_2_N-4	Thau4	26.2978				48h_3_PBS-4	RPS3	20.9351			48h_3_PBS-4
48h_1_PBS-5	RPS3	21.3691	21.1699		48h_1_PBS-5	Thau4	26.3272	26.0162	4.84627		48h_1_N-5	RPS3	21.2477	21.3068		48h_1_N-5	Thau4	24.7881	25.3623	4.05548		48h_2_PBS-5	RPS3	22.3528	22.3019		48h_2_PBS-5	Thau4	25.6038	25.7767	3.4748		48h_2_N-5	RPS3	21.8576	21.7799		48h_2_N-5	Thau4	24.6656	24.805	3.02506		48h_3_PBS-5	RPS3	21.0936	21.1383		48h_3_PBS-5
48h_1_PBS-5	RPS3	20.9707			48h_1_PBS-5	Thau4	25.7051				48h_1_N-5	RPS3	21.3658			48h_1_N-5	Thau4	25.9364				48h_2_PBS-5	RPS3	22.2509			48h_2_PBS-5	Thau4	25.9495				48h_2_N-5	RPS3	21.7022			48h_2_N-5	Thau4	24.9444				48h_3_PBS-5	RPS3	21.183			48h_3_PBS-5
48h_1_PBS-6	RPS3	21.2261	21.3938		48h_1_PBS-6	Thau4	27.1811	26.951	5.55717		48h_1_N-6	RPS3	21.6932	22.2137		48h_1_N-6	Thau4	26.8071	26.5857	4.37193		48h_2_PBS-6	RPS3	21.7032	21.6375		48h_2_PBS-6	Thau4	25.3382	25.5073	3.86979		48h_2_N-6	RPS3	22.9949	22.8564		48h_2_N-6	Thau4	25.9501	26.0424	3.18596		48h_3_PBS-6	RPS3	21.4885	21.2167		48h_3_PBS-6
48h_1_PBS-6	RPS3	21.5616			48h_1_PBS-6	Thau4	26.7209				48h_1_N-6	RPS3	22.7343			48h_1_N-6	Thau4	26.3643				48h_2_PBS-6	RPS3	21.5719			48h_2_PBS-6	Thau4	25.6764				48h_2_N-6	RPS3	22.7179			48h_2_N-6	Thau4	26.1346				48h_3_PBS-6	RPS3	20.945			48h_3_PBS-6
48h_1_PBS-1	RPS3	21.939	21.7195		48h_1_PBS-1	ColLA	30.1058	30.1334	8.41387	9.82234	48h_1_N-1	RPS3	21.1323	21.1699		48h_1_N-1	ColLA	30.7381	30.4995	9.32964		48h_2_PBS-1	RPS3	21.6469	21.6158		48h_2_PBS-1	ColLA	30.9876	31.2813	9.66543	7.77545	48h_2_N-1	RPS3	21.9587	22.0606		48h_2_N-1	ColLA	30.2724	30.1086	8.04798		48h_3_PBS-1	RPS3	20.9905	20.6674		48h_3_PBS-1
48h_1_PBS-1	RPS3	21.5			48h_1_PBS-1	ColLA	30.161				48h_1_N-1	RPS3	21.2075			48h_1_N-1	ColLA	30.261				48h_2_PBS-1	RPS3	21.5847			48h_2_PBS-1	ColLA	31.575				48h_2_N-1	RPS3	22.1625			48h_2_N-1	ColLA	29.9447				48h_3_PBS-1	RPS3	20.3443			48h_3_PBS-1
48h_1_PBS-2	RPS3	23.0524	22.9945		48h_1_PBS-2	ColLA	33.4665	33.2053	10.2108		48h_1_N-2	RPS3	21.3139	21.3713		48h_1_N-2	ColLA	30.2211	30.1725	8.80118		48h_2_PBS-2	RPS3	22.2804	22.0845		48h_2_PBS-2	ColLA	30.4841	30.6727	8.58817		48h_2_N-2	RPS3	22.2454	22.1028		48h_2_N-2	ColLA	31.6919	31.6144	9.5116		48h_3_PBS-2	RPS3	20.9277	20.7393		48h_3_PBS-2
48h_1_PBS-2	RPS3	22.9365			48h_1_PBS-2	ColLA	32.9441				48h_1_N-2	RPS3	21.4287			48h_1_N-2	ColLA	30.1238				48h_2_PBS-2	RPS3	21.8887			48h_2_PBS-2	ColLA	30.8613				48h_2_N-2	RPS3	21.9603			48h_2_N-2	ColLA	31.537				48h_3_PBS-2	RPS3	20.5508			48h_3_PBS-2
48h_1_PBS-3	RPS3	20.5314	20.6159		48h_1_PBS-3	ColLA	30.6833	30.7477	10.1318		48h_1_N-3	RPS3	20.8607	20.6314		48h_1_N-3	ColLA	28.6458	28.6277	7.99632		48h_2_PBS-3	RPS3	21.4159	21.6824		48h_2_PBS-3	ColLA	30.1564	30.2844	8.60193		48h_2_N-3	RPS3	23.748	23.7023		48h_2_N-3	ColLA	31.0234	30.8481	7.14582		48h_3_PBS-3	RPS3	19.8576	19.9271		48h_3_PBS-3
48h_1_PBS-3	RPS3	20.7004			48h_1_PBS-3	ColLA	30.812				48h_1_N-3	RPS3	20.402			48h_1_N-3	ColLA	28.6096				48h_2_PBS-3	RPS3	21.949			48h_2_PBS-3	ColLA	30.4123				48h_2_N-3	RPS3	23.6566			48h_2_N-3	ColLA	30.6728				48h_3_PBS-3	RPS3	19.9966			48h_3_PBS-3
48h_1_PBS-4	RPS3	21.2988	21.1375		48h_1_PBS-4	ColLA	29.6708	29.7182	8.58071		48h_1_N-4	RPS3	21.608	21.4714		48h_1_N-4	ColLA	31.2753	31.5343	10.0629		48h_2_PBS-4	RPS3	21.9269	21.9289		48h_2_PBS-4	ColLA	29.0115	28.9619	7.03308		48h_2_N-4	RPS3	22.9109	22.7546		48h_2_N-4	ColLA	29.5883	29.416	6.66137		48h_3_PBS-4	RPS3	20.4717	20.7034		48h_3_PBS-4
48h_1_PBS-4	RPS3	20.9761			48h_1_PBS-4	ColLA	29.7655				48h_1_N-4	RPS3	21.3348			48h_1_N-4	ColLA	31.7933				48h_2_PBS-4	RPS3	21.9308			48h_2_PBS-4	ColLA	28.9124				48h_2_N-4	RPS3	22.5983			48h_2_N-4	ColLA	29.2437				48h_3_PBS-4	RPS3	20.9351			48h_3_PBS-4
48h_1_PBS-5	RPS3	21.3691	21.1699		48h_1_PBS-5	ColLA	31.7693	31.2194	10.0495		48h_1_N-5	RPS3	21.2477	21.3068		48h_1_N-5	ColLA	30.678	30.5691	9.26237		48h_2_PBS-5	RPS3	22.3528	22.3019		48h_2_PBS-5	ColLA	28.8031	28.7432	6.44137		48h_2_N-5	RPS3	21.8576	21.7799		48h_2_N-5	ColLA	29.1861	29.1254	7.34547		48h_3_PBS-5	RPS3	21.0936	21.1383		48h_3_PBS-5
48h_1_PBS-5	RPS3	20.9707			48h_1_PBS-5	ColLA	30.6694				48h_1_N-5	RPS3	21.3658			48h_1_N-5	ColLA	30.4603				48h_2_PBS-5	RPS3	22.2509			48h_2_PBS-5	ColLA	28.6834				48h_2_N-5	RPS3	21.7022			48h_2_N-5	ColLA	29.0647				48h_3_PBS-5	RPS3	21.183			48h_3_PBS-5
48h_1_PBS-6	RPS3	21.2261	21.3938		48h_1_PBS-6	ColLA	32.524	32.9412	11.5474		48h_1_N-6	RPS3	21.6932	22.2137		48h_1_N-6	ColLA	31.6339	31.3309	9.11716		48h_2_PBS-6	RPS3	21.7032	21.6375		48h_2_PBS-6	ColLA	27.8694	27.9602	6.32271		48h_2_N-6	RPS3	22.9949	22.8564		48h_2_N-6	ColLA	30.7567	30.6681	7.81166		48h_3_PBS-6	RPS3	21.4885	21.2167		48h_3_PBS-6
48h_1_PBS-6	RPS3	21.5616			48h_1_PBS-6	ColLA	33.3584				48h_1_N-6	RPS3	22.7343			48h_1_N-6	ColLA	31.0279				48h_2_PBS-6	RPS3	21.5719			48h_2_PBS-6	ColLA	28.051				48h_2_N-6	RPS3	22.7179			48h_2_N-6	ColLA	30.5794				48h_3_PBS-6	RPS3	20.945			48h_3_PBS-6
48h_1_PBS-1	RPS3	20.9879	21.3049		48h_1_PBS-1	ColLC	26.1964	25.9461	4.64124	6.28183	48h_1_N-1	RPS3	20.8276	20.9038		48h_1_N-1	ColLC	25.9831	26.2754	5.37152		48h_2_PBS-1	RPS3	21.0836	21.0765		48h_2_PBS-1	ColLC	27.0667	27.2362	6.1597	7.01318	48h_2_N-1	RPS3	21.8644	21.8827		48h_2_N-1	ColLC	26.7892	26.8959	5.01322		48h_3_PBS-1	RPS3	21.1757	21.1317		48h_3_PBS-1
48h_1_PBS-1	RPS3	21.6219			48h_1_PBS-1	ColLC	25.6959				48h_1_N-1	RPS3	20.9801			48h_1_N-1	ColLC	26.5676				48h_2_PBS-1	RPS3	21.0693			48h_2_PBS-1	ColLC	27.4056				48h_2_N-1	RPS3	21.901			48h_2_N-1	ColLC	27.0026				48h_3_PBS-1	RPS3	21.0878			48h_3_PBS-1
48h_1_PBS-2	RPS3	22.2324	22.266		48h_1_PBS-2	ColLC	27.504	27.4702	5.20417		48h_1_N-2	RPS3	21.4707	21.2694		48h_1_N-2	ColLC	25.1273	25.0953	3.82582		48h_2_PBS-2	RPS3	21.3964	21.4526		48h_2_PBS-2	ColLC	28.687	28.8121	7.35943		48h_2_N-2	RPS3	21.1353	20.9761		48h_2_N-2	ColLC	27.3825	27.3965	6.42044		48h_3_PBS-2	RPS3	21.1467	21.0323		48h_3_PBS-2
48h_1_PBS-2	RPS3	22.2996			48h_1_PBS-2	ColLC	27.4364				48h_1_N-2	RPS3	21.0682			48h_1_N-2	ColLC	25.0632				48h_2_PBS-2	RPS3	21.5088			48h_2_PBS-2	ColLC	28.9371				48h_2_N-2	RPS3	20.8169			48h_2_N-2	ColLC	27.4105				48h_3_PBS-2	RPS3	20.918			48h_3_PBS-2
48h_1_PBS-3	RPS3	20.3398	20.4574		48h_1_PBS-3	ColLC	27.0618	27.3271	6.86969		48h_1_N-3	RPS3	20.7271	20.5438		48h_1_N-3	ColLC	25.4596	25.3082	4.76446		48h_2_PBS-3	RPS3	20.5045	20.5928		48h_2_PBS-3	ColLC	26.8484	27.0691	6.47628		48h_2_N-3	RPS3	24.0776	23.8425		48h_2_N-3	ColLC	26.305	26.515	2.6725		48h_3_PBS-3	RPS3	20.2689	20.1492		48h_3_PBS-3
48h_1_PBS-3	RPS3	20.5751			48h_1_PBS-3	ColLC	27.5925				48h_1_N-3	RPS3	20.3604			48h_1_N-3	ColLC	25.1569				48h_2_PBS-3	RPS3	20.6812			48h_2_PBS-3	ColLC	27.2898				48h_2_N-3	RPS3	23.6074			48h_2_N-3	ColLC	26.725				48h_3_PBS-3	RPS3	20.0294			48h_3_PBS-3
48h_1_PBS-4	RPS3	21.6351	21.717		48h_1_PBS-4	ColLC	30.0828	30.0557	8.33873		48h_1_N-4	RPS3	21.0133	20.9339		48h_1_N-4	ColLC	26.5161	26.8298	5.8959		48h_2_PBS-4	RPS3	21.8062	21.496		48h_2_PBS-4	ColLC	29.6546	29.747	8.25095		48h_2_N-4	RPS3	22.4499	22.3484		48h_2_N-4	ColLC	27.6891	28.0126	5.66418		48h_3_PBS-4	RPS3	21.0919	21.1889		48h_3_PBS-4
48h_1_PBS-4	RPS3	21.7989			48h_1_PBS-4	ColLC	30.0286				48h_1_N-4	RPS3	20.8544			48h_1_N-4	ColLC	27.1434				48h_2_PBS-4	RPS3	21.1858			48h_2_PBS-4	ColLC	29.8393				48h_2_N-4	RPS3	22.2469			48h_2_N-4	ColLC	28.336				48h_3_PBS-4	RPS3	21.2858			48h_3_PBS-4
48h_1_PBS-5	RPS3	20.8865	21.1359		48h_1_PBS-5	ColLC	27.8924	27.9251	6.78912		48h_1_N-5	RPS3	21.2655	21.4785		48h_1_N-5	ColLC	26.1395	26.2137	4.73522		48h_2_PBS-5	RPS3	22.1837	22.2096		48h_2_PBS-5	ColLC	28.1466	28.564	6.35437		48h_2_N-5	RPS3	21.8669	21.8555		48h_2_N-5	ColLC	28.5986	28.6419	6.78643		48h_3_PBS-5	RPS3	20.9166	20.9193		48h_3_PBS-5
48h_1_PBS-5	RPS3	21.3854			48h_1_PBS-5	ColLC	27.9577				48h_1_N-5	RPS3	21.6916			48h_1_N-5	ColLC	26.288				48h_2_PBS-5	RPS3	22.2355			48h_2_PBS-5	ColLC	28.9813				48h_2_N-5	RPS3	21.8441			48h_2_N-5	ColLC	28.6853				48h_3_PBS-5	RPS3	20.922			48h_3_PBS-5
48h_1_PBS-6	RPS3	21.0566	21.0867		48h_1_PBS-6	ColLC	27.0511	26.9347	5.84804		48h_1_N-6	RPS3	22.6622	22.2665		48h_1_N-6	ColLC	27.1216	27.5222	5.25572		48h_2_PBS-6	RPS3	21.0808	21.128		48h_2_PBS-6	ColLC	28.6284	28.6064	7.47837		48h_2_N-6	RPS3	22.3518	22.2619		48h_2_N-6	ColLC	30.3592	30.6382	8.37634		48h_3_PBS-6	RPS3	21.6451	21.6644		48h_3_PBS-6
48h_1_PBS-6	RPS3	21.1168			48h_1_PBS-6	ColLC	26.8183				48h_1_N-6	RPS3	21.8708			48h_1_N-6	ColLC	27.9228				48h_2_PBS-6	RPS3	21.1752			48h_2_PBS-6	ColLC	28.5844				48h_2_N-6	RPS3	22.172			48h_2_N-6	ColLC	30.9173				48h_3_PBS-6	RPS3	21.6837			48h_3_PBS-6
48h_1_PBS-1	RPS3	20.9879	21.3049		48h_1_PBS-1	ColLD	31.8122	31.8897	10.5848	10.1941	48h_1_N-1	RPS3	20.8276	20.9038		48h_1_N-1	ColLD	32.8912	32.34	11.4361		48h_2_PBS-1	RPS3	21.0836	21.0765		48h_2_PBS-1	ColLD	33.6802	33.1784	12.102	11.7972	48h_2_N-1	RPS3	21.8644	21.8827		48h_2_N-1	ColLD	32.9756	33.0395	11.1568		48h_3_PBS-1	RPS3	21.1757	21.1317		48h_3_PBS-1
48h_1_PBS-1	RPS3	21.6219			48h_1_PBS-1	ColLD	31.9672				48h_1_N-1	RPS3	20.9801			48h_1_N-1	ColLD	31.7887				48h_2_PBS-1	RPS3	21.0693			48h_2_PBS-1	ColLD	32.6767				48h_2_N-1	RPS3	21.901			48h_2_N-1	ColLD	33.1033				48h_3_PBS-1	RPS3	21.0878			48h_3_PBS-1
48h_1_PBS-2	RPS3	22.2324	22.266		48h_1_PBS-2	ColLD	32.3713	32.6456	10.3796		48h_1_N-2	RPS3	21.4707	21.2694		48h_1_N-2	ColLD	33.6607	33.7438	12.4744		48h_2_PBS-2	RPS3	21.3964	21.4526		48h_2_PBS-2	ColLD	34.9036	35.2	13.7474		48h_2_N-2	RPS3	21.1353	20.9761		48h_2_N-2	ColLD	33.8517	33.7005	12.7244		48h_3_PBS-2	RPS3	21.1467	21.0323		48h_3_PBS-2
48h_1_PBS-2	RPS3	22.2996			48h_1_PBS-2	ColLD	32.9199				48h_1_N-2	RPS3	21.0682			48h_1_N-2	ColLD	33.827				48h_2_PBS-2	RPS3	21.5088			48h_2_PBS-2	ColLD	35.4965				48h_2_N-2	RPS3	20.8169			48h_2_N-2	ColLD	33.5493				48h_3_PBS-2	RPS3	20.918			48h_3_PBS-2
48h_1_PBS-3	RPS3	20.3398	20.4574		48h_1_PBS-3	ColLD	32.7919	32.6656	12.2082		48h_1_N-3	RPS3	20.7271	20.5438		48h_1_N-3	ColLD	31.3071	31.3769	10.8331		48h_2_PBS-3	RPS3	20.5045	20.5928		48h_2_PBS-3	ColLD	34.196	34.7017	14.1088		48h_2_N-3	RPS3	24.0776	23.8425		48h_2_N-3	ColLD	33.1198	33.4128	9.57026		48h_3_PBS-3	RPS3	20.2689	20.1492		48h_3_PBS-3
48h_1_PBS-3	RPS3	20.5751			48h_1_PBS-3	ColLD	32.5394				48h_1_N-3	RPS3	20.3604			48h_1_N-3	ColLD	31.4468				48h_2_PBS-3	RPS3	20.6812			48h_2_PBS-3	ColLD	35.2074				48h_2_N-3	RPS3	23.6074			48h_2_N-3	ColLD	33.7058				48h_3_PBS-3	RPS3	20.0294			48h_3_PBS-3
48h_1_PBS-4	RPS3	21.6351	21.717		48h_1_PBS-4	ColLD	31.5162	31.3368	9.61981		48h_1_N-4	RPS3	21.0133	20.9339		48h_1_N-4	ColLD	28.8296	28.8852	7.95136		48h_2_PBS-4	RPS3	21.8062	21.496		48h_2_PBS-4	ColLD	32.3795	32.0552	10.5592		48h_2_N-4	RPS3	22.4499	22.3484		48h_2_N-4	ColLD	27.1653	27.2901	4.94167		48h_3_PBS-4	RPS3	21.0919	21.1889		48h_3_PBS-4
48h_1_PBS-4	RPS3	21.7989			48h_1_PBS-4	ColLD	31.1573				48h_1_N-4	RPS3	20.8544			48h_1_N-4	ColLD	28.9409				48h_2_PBS-4	RPS3	21.1858			48h_2_PBS-4	ColLD	31.7309				48h_2_N-4	RPS3	22.2469			48h_2_N-4	ColLD	27.4148				48h_3_PBS-4	RPS3	21.2858			48h_3_PBS-4
48h_1_PBS-5	RPS3	20.8865	21.1359		48h_1_PBS-5	ColLD	31.6983	31.4068	10.2709		48h_1_N-5	RPS3	21.2655	21.4785		48h_1_N-5	ColLD	29.1273	29.1223	7.6438		48h_2_PBS-5	RPS3	22.1837	22.2096		48h_2_PBS-5	ColLD	32.2275	32.7747	10.5651		48h_2_N-5	RPS3	21.8669	21.8555		48h_2_N-5	ColLD	32.4305	32.8522	10.9967		48h_3_PBS-5	RPS3	20.9166	20.9193		48h_3_PBS-5
48h_1_PBS-5	RPS3	21.3854			48h_1_PBS-5	ColLD	31.1154				48h_1_N-5	RPS3	21.6916			48h_1_N-5	ColLD	29.1174				48h_2_PBS-5	RPS3	22.2355			48h_2_PBS-5	ColLD	33.3219				48h_2_N-5	RPS3	21.8441			48h_2_N-5	ColLD	33.274				48h_3_PBS-5	RPS3	20.922			48h_3_PBS-5
48h_1_PBS-6	RPS3	21.0566	21.0867		48h_1_PBS-6	ColLD	28.8035	29.1881	8.10144		48h_1_N-6	RPS3	22.6622	22.2665		48h_1_N-6	ColLD	30.0036	29.6095	7.34305		48h_2_PBS-6	RPS3	21.0808	21.128		48h_2_PBS-6	ColLD	30.9698	30.8286	9.70058		48h_2_N-6	RPS3	22.3518	22.2619		48h_2_N-6	ColLD	30.2415	30.3306	8.06873		48h_3_PBS-6	RPS3	21.6451	21.6644		48h_3_PBS-6
48h_1_PBS-6	RPS3	21.1168			48h_1_PBS-6	ColLD	29.5727				48h_1_N-6	RPS3	21.8708			48h_1_N-6	ColLD	29.2154				48h_2_PBS-6	RPS3	21.1752			48h_2_PBS-6	ColLD	30.6874				48h_2_N-6	RPS3	22.172			48h_2_N-6	ColLD	30.4198				48h_3_PBS-6	RPS3	21.6837			48h_3_PBS-6
48h_1_PBS-1	RPS3	20.9879	21.3049		48h_1_PBS-1	ColLB	33.6309	33.25	11.9451	13.1182	48h_1_N-1	RPS3	20.8276	20.9038		48h_1_N-1	ColLB	33.2425	33.3752	12.4714		48h_2_PBS-1	RPS3	21.0836	21.0765		48h_2_PBS-1	ColLB	33.8861	34.4538	13.3773	12.7122	48h_2_N-1	RPS3	21.8644	21.8827		48h_2_N-1	ColLB	33.7313	33.2859	11.4033		48h_3_PBS-1	RPS3	21.1757	21.1317		48h_3_PBS-1
48h_1_PBS-1	RPS3	21.6219			48h_1_PBS-1	ColLB	32.8691				48h_1_N-1	RPS3	20.9801			48h_1_N-1	ColLB	33.5079				48h_2_PBS-1	RPS3	21.0693			48h_2_PBS-1	ColLB	35.0215				48h_2_N-1	RPS3	21.901			48h_2_N-1	ColLB	32.8405				48h_3_PBS-1	RPS3	21.0878			48h_3_PBS-1
48h_1_PBS-2	RPS3	22.2324	22.266		48h_1_PBS-2	ColLB	35.4366	35.3677	13.1017		48h_1_N-2	RPS3	21.4707	21.2694		48h_1_N-2	ColLB	34.6033	34.2045	12.9351		48h_2_PBS-2	RPS3	21.3964	21.4526		48h_2_PBS-2	ColLB	34.14	34.2289	12.7763		48h_2_N-2	RPS3	21.1353	20.9761		48h_2_N-2	ColLB	35.0385	35.1379	14.1619		48h_3_PBS-2	RPS3	21.1467	21.0323		48h_3_PBS-2
48h_1_PBS-2	RPS3	22.2996			48h_1_PBS-2	ColLB	35.2988				48h_1_N-2	RPS3	21.0682			48h_1_N-2	ColLB	33.8057				48h_2_PBS-2	RPS3	21.5088			48h_2_PBS-2	ColLB	34.3178				48h_2_N-2	RPS3	20.8169			48h_2_N-2	ColLB	35.2374				48h_3_PBS-2	RPS3	20.918			48h_3_PBS-2
48h_1_PBS-3	RPS3	20.3398	20.4574		48h_1_PBS-3	ColLB	33.805	35.0612	14.6038		48h_1_N-3	RPS3	20.7271	20.5438		48h_1_N-3	ColLB	36.9981	36.1447	15.6009		48h_2_PBS-3	RPS3	20.5045	20.5928		48h_2_PBS-3	ColLB	31.921	32.0303	11.4374		48h_2_N-3	RPS3	24.0776	23.8425		48h_2_N-3	ColLB	33.0509	33.5961	9.75359		48h_3_PBS-3	RPS3	20.2689	20.1492		48h_3_PBS-3
48h_1_PBS-3	RPS3	20.5751			48h_1_PBS-3	ColLB	36.3174				48h_1_N-3	RPS3	20.3604			48h_1_N-3	ColLB	35.2913				48h_2_PBS-3	RPS3	20.6812			48h_2_PBS-3	ColLB	32.1396				48h_2_N-3	RPS3	23.6074			48h_2_N-3	ColLB	34.1414				48h_3_PBS-3	RPS3	20.0294			48h_3_PBS-3
48h_1_PBS-4	RPS3	21.6351	21.717		48h_1_PBS-4	ColLB	34.9235	34.6404	12.9234		48h_1_N-4	RPS3	21.0133	20.9339		48h_1_N-4	ColLB	31.9421	31.6426	10.7087		48h_2_PBS-4	RPS3	21.8062	21.496		48h_2_PBS-4	ColLB	30.6056	30.6195	9.12348		48h_2_N-4	RPS3	22.4499	22.3484		48h_2_N-4	ColLB	35.1652	35.1042	12.7558		48h_3_PBS-4	RPS3	21.0919	21.1889		48h_3_PBS-4
48h_1_PBS-4	RPS3	21.7989			48h_1_PBS-4	ColLB	34.3572				48h_1_N-4	RPS3	20.8544			48h_1_N-4	ColLB	31.343				48h_2_PBS-4	RPS3	21.1858			48h_2_PBS-4	ColLB	30.6333				48h_2_N-4	RPS3	22.2469			48h_2_N-4	ColLB	35.0432				48h_3_PBS-4	RPS3	21.2858			48h_3_PBS-4
48h_1_PBS-5	RPS3	20.8865	21.1359		48h_1_PBS-5	ColLB	35.9976	35.9632	14.8273		48h_1_N-5	RPS3	21.2655	21.4785		48h_1_N-5	ColLB	32.1765	32.9315	11.453		48h_2_PBS-5	RPS3	22.1837	22.2096		48h_2_PBS-5	ColLB	37.013	38.2449	16.0353		48h_2_N-5	RPS3	21.8669	21.8555		48h_2_N-5	ColLB	35.0754	35.1277	13.2722		48h_3_PBS-5	RPS3	20.9166	20.9193		48h_3_PBS-5
48h_1_PBS-5	RPS3	21.3854			48h_1_PBS-5	ColLB	35.9289				48h_1_N-5	RPS3	21.6916			48h_1_N-5	ColLB	33.6865				48h_2_PBS-5	RPS3	22.2355			48h_2_PBS-5	ColLB	39.4768				48h_2_N-5	RPS3	21.8441			48h_2_N-5	ColLB	35.1801				48h_3_PBS-5	RPS3	20.922			48h_3_PBS-5
48h_1_PBS-6	RPS3	21.0566	21.0867		48h_1_PBS-6	ColLB	32.3627	32.3946	11.3079		48h_1_N-6	RPS3	22.6622	22.2665		48h_1_N-6	ColLB	32.0081	32.4643	10.1978		48h_2_PBS-6	RPS3	21.0808	21.128		48h_2_PBS-6	ColLB	33.9971	34.6514	13.5234		48h_2_N-6	RPS3	22.3518	22.2619		48h_2_N-6	ColLB	32.8826	32.8528	10.5909		48h_3_PBS-6	RPS3	21.6451	21.6644		48h_3_PBS-6
48h_1_PBS-6	RPS3	21.1168			48h_1_PBS-6	ColLB	32.4265				48h_1_N-6	RPS3	21.8708			48h_1_N-6	ColLB	32.9205				48h_2_PBS-6	RPS3	21.1752			48h_2_PBS-6	ColLB	35.3058				48h_2_N-6	RPS3	22.172			48h_2_N-6	ColLB	32.8229				48h_3_PBS-6	RPS3	21.6837			48h_3_PBS-6
48h_1_PBS-1	RPS3	21.9051	22.2993		48h_1_PBS-1	CLys1	25.3931	25.3734	3.07406	2.76451	48h_1_N-1	RPS3	22.4937	22.1478		48h_1_N-1	CLys1	26.1533	26.537	4.38922		48h_2_PBS-1	RPS3	21.9493	21.5552		48h_2_PBS-1	CLys1	26.6746	26.4901	4.93496	4.19105	48h_2_N-1	RPS3	21.4578	21.5047		48h_2_N-1	CLys1	26.6411	26.7771	5.27234		48h_3_PBS-1	RPS3	21.9621	21.9801		48h_3_PBS-1
48h_1_PBS-1	RPS3	22.6935			48h_1_PBS-1	CLys1	25.3536				48h_1_N-1	RPS3	21.8018			48h_1_N-1	CLys1	26.9207				48h_2_PBS-1	RPS3	21.161			48h_2_PBS-1	CLys1	26.3056				48h_2_N-1	RPS3	21.5516			48h_2_N-1	CLys1	26.913				48h_3_PBS-1	RPS3	21.998			48h_3_PBS-1
48h_1_PBS-2	RPS3	23.2534	23.0172		48h_1_PBS-2	CLys1	24.9729	25.2416	2.22435		48h_1_N-2	RPS3	21.9233	21.9303		48h_1_N-2	CLys1	25.429	25.4464	3.51604		48h_2_PBS-2	RPS3	22.2571	22.0235		48h_2_PBS-2	CLys1	27.4779	27.628	5.60456		48h_2_N-2	RPS3	21.7345	21.3532		48h_2_N-2	CLys1	25.9339	26.021	4.66783		48h_3_PBS-2	RPS3	22.5717	22.2801		48h_3_PBS-2
48h_1_PBS-2	RPS3	22.7811			48h_1_PBS-2	CLys1	25.5102				48h_1_N-2	RPS3	21.9374			48h_1_N-2	CLys1	25.4637				48h_2_PBS-2	RPS3	21.7898			48h_2_PBS-2	CLys1	27.7782				48h_2_N-2	RPS3	20.9719			48h_2_N-2	CLys1	26.1081				48h_3_PBS-2	RPS3	21.9884			48h_3_PBS-2
48h_1_PBS-3	RPS3	21.3999	21.7891		48h_1_PBS-3	CLys1	24.7282	25.0272	3.2381		48h_1_N-3	RPS3	21.6451	21.3323		48h_1_N-3	CLys1	24.4906	25.0093	3.67696		48h_2_PBS-3	RPS3	20.9277	20.9315		48h_2_PBS-3	CLys1	25.4806	25.6934	4.76192		48h_2_N-3	RPS3	23.5308	23.711		48h_2_N-3	CLys1	24.9145	25.0197	1.30872		48h_3_PBS-3	RPS3	20.6858	20.7212		48h_3_PBS-3
48h_1_PBS-3	RPS3	22.1783			48h_1_PBS-3	CLys1	25.3261				48h_1_N-3	RPS3	21.0196			48h_1_N-3	CLys1	25.528				48h_2_PBS-3	RPS3	20.9353			48h_2_PBS-3	CLys1	25.9062				48h_2_N-3	RPS3	23.8912			48h_2_N-3	CLys1	25.1249				48h_3_PBS-3	RPS3	20.7566			48h_3_PBS-3
48h_1_PBS-4	RPS3	21.9747	21.8726		48h_1_PBS-4	CLys1	24.4122	25.205	3.33236		48h_1_N-4	RPS3	22.0956	22.0614		48h_1_N-4	CLys1	24.8032	25.2684	3.20701		48h_2_PBS-4	RPS3	22.1675	22.1518		48h_2_PBS-4	CLys1	25.733	25.867	3.71524		48h_2_N-4	RPS3	23.3989	23.0774		48h_2_N-4	CLys1	24.9736	25.2208	2.14341		48h_3_PBS-4	RPS3	22.4098	22.3267		48h_3_PBS-4
48h_1_PBS-4	RPS3	21.7706			48h_1_PBS-4	CLys1	25.9978				48h_1_N-4	RPS3	22.0271			48h_1_N-4	CLys1	25.7336				48h_2_PBS-4	RPS3	22.1361			48h_2_PBS-4	CLys1	26.0011				48h_2_N-4	RPS3	22.7558			48h_2_N-4	CLys1	25.4679				48h_3_PBS-4	RPS3	22.2437			48h_3_PBS-4
48h_1_PBS-5	RPS3	21.9541	21.9357		48h_1_PBS-5	CLys1	24.317	24.7939	2.85821		48h_1_N-5	RPS3	22.2152	22.3945		48h_1_N-5	CLys1	24.6882	24.7539	2.35943		48h_2_PBS-5	RPS3	21.9311	22.0992		48h_2_PBS-5	CLys1	25.301	25.5363	3.43706		48h_2_N-5	RPS3	21.8959	21.8865		48h_2_N-5	CLys1	23.6198	23.792	1.90546		48h_3_PBS-5	RPS3	22.1039	22.0423		48h_3_PBS-5
48h_1_PBS-5	RPS3	21.9174			48h_1_PBS-5	CLys1	25.2709				48h_1_N-5	RPS3	22.5738			48h_1_N-5	CLys1	24.8196				48h_2_PBS-5	RPS3	22.2674			48h_2_PBS-5	CLys1	25.7715				48h_2_N-5	RPS3	21.8771			48h_2_N-5	CLys1	23.9642				48h_3_PBS-5	RPS3	21.9808			48h_3_PBS-5
48h_1_PBS-6	RPS3	22.1656	22.6572		48h_1_PBS-6	CLys1	24.043	24.5172	1.85999		48h_1_N-6	RPS3	21.9746	22.4458		48h_1_N-6	CLys1	25.5016	25.6428	3.19697		48h_2_PBS-6	RPS3	22.3806	22.248		48h_2_PBS-6	CLys1	24.9177	24.9406	2.69253		48h_2_N-6	RPS3	23.1897	23.0467		48h_2_N-6	CLys1	24.413	24.5735	1.52677		48h_3_PBS-6	RPS3	21.8711	21.9649		48h_3_PBS-6
48h_1_PBS-6	RPS3	23.1488			48h_1_PBS-6	CLys1	24.9913				48h_1_N-6	RPS3	22.9171			48h_1_N-6	CLys1	25.784				48h_2_PBS-6	RPS3	22.1155			48h_2_PBS-6	CLys1	24.9634				48h_2_N-6	RPS3	22.9037			48h_2_N-6	CLys1	24.7339				48h_3_PBS-6	RPS3	22.0587			48h_3_PBS-6
48h_1_PBS-1	RPS3	21.9051	22.2993		48h_1_PBS-1	CLys2	26.9243	27.0038	4.70452	4.85666	48h_1_N-1	RPS3	22.4937	22.1478		48h_1_N-1	CLys2	29.8117	29.8019	7.65411		48h_2_PBS-1	RPS3	21.9493	21.5552		48h_2_PBS-1	CLys2	29.2338	29.0254	7.47026	6.18958	48h_2_N-1	RPS3	21.4578	21.5047		48h_2_N-1	CLys2	28.8626	28.877	7.37227		48h_3_PBS-1	RPS3	21.9621	21.9801		48h_3_PBS-1
48h_1_PBS-1	RPS3	22.6935			48h_1_PBS-1	CLys2	27.0834				48h_1_N-1	RPS3	21.8018			48h_1_N-1	CLys2	29.7921				48h_2_PBS-1	RPS3	21.161			48h_2_PBS-1	CLys2	28.8171				48h_2_N-1	RPS3	21.5516			48h_2_N-1	CLys2	28.8914				48h_3_PBS-1	RPS3	21.998			48h_3_PBS-1
48h_1_PBS-2	RPS3	23.2534	23.0172		48h_1_PBS-2	CLys2	27.7869	27.4041	4.38682		48h_1_N-2	RPS3	21.9233	21.9303		48h_1_N-2	CLys2	26.9197	26.8233	4.89298		48h_2_PBS-2	RPS3	22.2571	22.0235		48h_2_PBS-2	CLys2	29.4872	29.7611	7.73764		48h_2_N-2	RPS3	21.7345	21.3532		48h_2_N-2	CLys2	27.6019	27.615	6.26175		48h_3_PBS-2	RPS3	22.5717	22.2801		48h_3_PBS-2
48h_1_PBS-2	RPS3	22.7811			48h_1_PBS-2	CLys2	27.0213				48h_1_N-2	RPS3	21.9374			48h_1_N-2	CLys2	26.7269				48h_2_PBS-2	RPS3	21.7898			48h_2_PBS-2	CLys2	30.035				48h_2_N-2	RPS3	20.9719			48h_2_N-2	CLys2	27.628				48h_3_PBS-2	RPS3	21.9884			48h_3_PBS-2
48h_1_PBS-3	RPS3	21.3999	21.7891		48h_1_PBS-3	CLys2	27.6793	28.0219	6.23281		48h_1_N-3	RPS3	21.6451	21.3323		48h_1_N-3	CLys2	27.2015	27.0793	5.74698		48h_2_PBS-3	RPS3	20.9277	20.9315		48h_2_PBS-3	CLys2	28.2508	28.4425	7.51106		48h_2_N-3	RPS3	23.5308	23.711		48h_2_N-3	CLys2	25.791	25.8522	2.14124		48h_3_PBS-3	RPS3	20.6858	20.7212		48h_3_PBS-3
48h_1_PBS-3	RPS3	22.1783			48h_1_PBS-3	CLys2	28.3644				48h_1_N-3	RPS3	21.0196			48h_1_N-3	CLys2	26.9571				48h_2_PBS-3	RPS3	20.9353			48h_2_PBS-3	CLys2	28.6342				48h_2_N-3	RPS3	23.8912			48h_2_N-3	CLys2	25.9134				48h_3_PBS-3	RPS3	20.7566			48h_3_PBS-3
48h_1_PBS-4	RPS3	21.9747	21.8726		48h_1_PBS-4	CLys2	26.6822	26.628	4.75538		48h_1_N-4	RPS3	22.0956	22.0614		48h_1_N-4	CLys2	25.863	25.7452	3.68379		48h_2_PBS-4	RPS3	22.1675	22.1518		48h_2_PBS-4	CLys2	27.2557	27.137	4.98518		48h_2_N-4	RPS3	23.3989	23.0774		48h_2_N-4	CLys2	26.3516	26.2205	3.14312		48h_3_PBS-4	RPS3	22.4098	22.3267		48h_3_PBS-4
48h_1_PBS-4	RPS3	21.7706			48h_1_PBS-4	CLys2	26.5738				48h_1_N-4	RPS3	22.0271			48h_1_N-4	CLys2	25.6274				48h_2_PBS-4	RPS3	22.1361			48h_2_PBS-4	CLys2	27.0183				48h_2_N-4	RPS3	22.7558			48h_2_N-4	CLys2	26.0893				48h_3_PBS-4	RPS3	22.2437			48h_3_PBS-4
48h_1_PBS-5	RPS3	21.9541	21.9357		48h_1_PBS-5	CLys2	27.1463	27.2951	5.35938		48h_1_N-5	RPS3	22.2152	22.3945		48h_1_N-5	CLys2	27.1833	27.3687	4.97419		48h_2_PBS-5	RPS3	21.9311	22.0992		48h_2_PBS-5	CLys2	27.2508	27.179	5.0798		48h_2_N-5	RPS3	21.8959	21.8865		48h_2_N-5	CLys2	25.5831	25.7762	3.8897		48h_3_PBS-5	RPS3	22.1039	22.0423		48h_3_PBS-5
48h_1_PBS-5	RPS3	21.9174			48h_1_PBS-5	CLys2	27.4439				48h_1_N-5	RPS3	22.5738			48h_1_N-5	CLys2	27.5541				48h_2_PBS-5	RPS3	22.2674			48h_2_PBS-5	CLys2	27.1072				48h_2_N-5	RPS3	21.8771			48h_2_N-5	CLys2	25.9694				48h_3_PBS-5	RPS3	21.9808			48h_3_PBS-5
48h_1_PBS-6	RPS3	22.1656	22.6572		48h_1_PBS-6	CLys2	26.4692	26.3582	3.70103		48h_1_N-6	RPS3	21.9746	22.4458		48h_1_N-6	CLys2	27.2175	27.4777	5.03189		48h_2_PBS-6	RPS3	22.3806	22.248		48h_2_PBS-6	CLys2	26.4894	26.6016	4.35354		48h_2_N-6	RPS3	23.1897	23.0467		48h_2_N-6	CLys2	25.4576	25.6837	2.63704		48h_3_PBS-6	RPS3	21.8711	21.9649		48h_3_PBS-6
48h_1_PBS-6	RPS3	23.1488			48h_1_PBS-6	CLys2	26.2472				48h_1_N-6	RPS3	22.9171			48h_1_N-6	CLys2	27.7379				48h_2_PBS-6	RPS3	22.1155			48h_2_PBS-6	CLys2	26.7138				48h_2_N-6	RPS3	22.9037			48h_2_N-6	CLys2	25.9099				48h_3_PBS-6	RPS3	22.0587			48h_3_PBS-6
48h_1_PBS-1	RPS3	21.9051	22.2993		48h_1_PBS-1	CLys3	26.5101	26.4088	4.10947	3.06549	48h_1_N-1	RPS3	22.4937	22.1478		48h_1_N-1	CLys3	27.5602	27.5264	5.37863		48h_2_PBS-1	RPS3	21.9493	21.5552		48h_2_PBS-1	CLys3	27.9993	28.0529	6.4978	4.68101	48h_2_N-1	RPS3	21.4578	21.5047		48h_2_N-1	CLys3	25.6984	25.531	4.02629		48h_3_PBS-1	RPS3	21.9621	21.9801		48h_3_PBS-1
48h_1_PBS-1	RPS3	22.6935			48h_1_PBS-1	CLys3	26.3074				48h_1_N-1	RPS3	21.8018			48h_1_N-1	CLys3	27.4926				48h_2_PBS-1	RPS3	21.161			48h_2_PBS-1	CLys3	28.1066				48h_2_N-1	RPS3	21.5516			48h_2_N-1	CLys3	25.3637				48h_3_PBS-1	RPS3	21.998			48h_3_PBS-1
48h_1_PBS-2	RPS3	23.2534	23.0172		48h_1_PBS-2	CLys3	24.8839	25.0658	2.04858		48h_1_N-2	RPS3	21.9233	21.9303		48h_1_N-2	CLys3	26.443	26.6496	4.71924		48h_2_PBS-2	RPS3	22.2571	22.0235		48h_2_PBS-2	CLys3	27.4484	27.4185	5.39505		48h_2_N-2	RPS3	21.7345	21.3532		48h_2_N-2	CLys3	26.6867	26.6556	5.30237		48h_3_PBS-2	RPS3	22.5717	22.2801		48h_3_PBS-2
48h_1_PBS-2	RPS3	22.7811			48h_1_PBS-2	CLys3	25.2478				48h_1_N-2	RPS3	21.9374			48h_1_N-2	CLys3	26.8562				48h_2_PBS-2	RPS3	21.7898			48h_2_PBS-2	CLys3	27.3886				48h_2_N-2	RPS3	20.9719			48h_2_N-2	CLys3	26.6244				48h_3_PBS-2	RPS3	21.9884			48h_3_PBS-2
48h_1_PBS-3	RPS3	21.3999	21.7891		48h_1_PBS-3	CLys3	26.3599	26.5962	4.80712		48h_1_N-3	RPS3	21.6451	21.3323		48h_1_N-3	CLys3	25.3738	25.5226	4.19026		48h_2_PBS-3	RPS3	20.9277	20.9315		48h_2_PBS-3	CLys3	26.8617	27.0754	6.14395		48h_2_N-3	RPS3	23.5308	23.711		48h_2_N-3	CLys3	26.1362	26.3861	2.67512		48h_3_PBS-3	RPS3	20.6858	20.7212		48h_3_PBS-3
48h_1_PBS-3	RPS3	22.1783			48h_1_PBS-3	CLys3	26.8325				48h_1_N-3	RPS3	21.0196			48h_1_N-3	CLys3	25.6714				48h_2_PBS-3	RPS3	20.9353			48h_2_PBS-3	CLys3	27.2892				48h_2_N-3	RPS3	23.8912			48h_2_N-3	CLys3	26.636				48h_3_PBS-3	RPS3	20.7566			48h_3_PBS-3
48h_1_PBS-4	RPS3	21.9747	21.8726		48h_1_PBS-4	CLys3	24.8337	24.6227	2.75009		48h_1_N-4	RPS3	22.0956	22.0614		48h_1_N-4	CLys3	24.9633	24.7381	2.67669		48h_2_PBS-4	RPS3	22.1675	22.1518		48h_2_PBS-4	CLys3	25.721	25.8028	3.651		48h_2_N-4	RPS3	23.3989	23.0774		48h_2_N-4	CLys3	25.3998	25.4278	2.35046		48h_3_PBS-4	RPS3	22.4098	22.3267		48h_3_PBS-4
48h_1_PBS-4	RPS3	21.7706			48h_1_PBS-4	CLys3	24.4118				48h_1_N-4	RPS3	22.0271			48h_1_N-4	CLys3	24.5128				48h_2_PBS-4	RPS3	22.1361			48h_2_PBS-4	CLys3	25.8846				48h_2_N-4	RPS3	22.7558			48h_2_N-4	CLys3	25.4558				48h_3_PBS-4	RPS3	22.2437			48h_3_PBS-4
48h_1_PBS-5	RPS3	21.9541	21.9357		48h_1_PBS-5	CLys3	23.9108	24.4534	2.51765		48h_1_N-5	RPS3	22.2152	22.3945		48h_1_N-5	CLys3	23.7287	24.0781	1.68363		48h_2_PBS-5	RPS3	21.9311	22.0992		48h_2_PBS-5	CLys3	25.841	25.618	3.51874		48h_2_N-5	RPS3	21.8959	21.8865		48h_2_N-5	CLys3	23.7676	23.6874	1.80086		48h_3_PBS-5	RPS3	22.1039	22.0423		48h_3_PBS-5
48h_1_PBS-5	RPS3	21.9174			48h_1_PBS-5	CLys3	24.9959				48h_1_N-5	RPS3	22.5738			48h_1_N-5	CLys3	24.4276				48h_2_PBS-5	RPS3	22.2674			48h_2_PBS-5	CLys3	25.3949				48h_2_N-5	RPS3	21.8771			48h_2_N-5	CLys3	23.6072				48h_3_PBS-5	RPS3	21.9808			48h_3_PBS-5
48h_1_PBS-6	RPS3	22.1656	22.6572		48h_1_PBS-6	CLys3	24.1501	24.8172	2.16004		48h_1_N-6	RPS3	21.9746	22.4458		48h_1_N-6	CLys3	25.0951	25.3544	2.90857		48h_2_PBS-6	RPS3	22.3806	22.248		48h_2_PBS-6	CLys3	25.1917	25.1276	2.87953		48h_2_N-6	RPS3	23.1897	23.0467		48h_2_N-6	CLys3	23.8985	24.4129	1.36619		48h_3_PBS-6	RPS3	21.8711	21.9649		48h_3_PBS-6
48h_1_PBS-6	RPS3	23.1488			48h_1_PBS-6	CLys3	25.4843				48h_1_N-6	RPS3	22.9171			48h_1_N-6	CLys3	25.6137				48h_2_PBS-6	RPS3	22.1155			48h_2_PBS-6	CLys3	25.0634				48h_2_N-6	RPS3	22.9037			48h_2_N-6	CLys3	24.9273				48h_3_PBS-6	RPS3	22.0587			48h_3_PBS-6
48h_1_PBS-1	RPS3	21.4427	21.3168		48h_1_PBS-1	CLys4	25.9989	26.1621	4.84528	6.23279	48h_1_N-1	RPS3	21.639	21.5822		48h_1_N-1	CLys4	27.215	27.537	5.95486		48h_2_PBS-1	RPS3	20.958	20.7643		48h_2_PBS-1	CLys4	31.8712	31.7545	10.9902	6.90254	48h_2_N-1	RPS3	20.9706	20.9559		48h_2_N-1	CLys4	26.4061	26.5758	5.61991		48h_3_PBS-1	RPS3	21.3314	21.4217		48h_3_PBS-1
48h_1_PBS-1	RPS3	21.191			48h_1_PBS-1	CLys4	26.3254				48h_1_N-1	RPS3	21.5253			48h_1_N-1	CLys4	27.8591				48h_2_PBS-1	RPS3	20.5705			48h_2_PBS-1	CLys4	31.6379				48h_2_N-1	RPS3	20.9412			48h_2_N-1	CLys4	26.7455				48h_3_PBS-1	RPS3	21.512			48h_3_PBS-1
48h_1_PBS-2	RPS3	22.8978	22.9414		48h_1_PBS-2	CLys4	27.019	27.1928	4.25138		48h_1_N-2	RPS3	21.2666	21.5077		48h_1_N-2	CLys4	27.5266	27.8741	6.36645		48h_2_PBS-2	RPS3	20.8712	20.9099		48h_2_PBS-2	CLys4	30.9618	30.7748	9.86489		48h_2_N-2	RPS3	21.2487	21.2339		48h_2_N-2	CLys4	30.9901	31.2516	10.0177		48h_3_PBS-2	RPS3	21.4356	21.2949		48h_3_PBS-2
48h_1_PBS-2	RPS3	22.9851			48h_1_PBS-2	CLys4	27.3666				48h_1_N-2	RPS3	21.7487			48h_1_N-2	CLys4	28.2216				48h_2_PBS-2	RPS3	20.9486			48h_2_PBS-2	CLys4	30.5878				48h_2_N-2	RPS3	21.2192			48h_2_N-2	CLys4	31.5132				48h_3_PBS-2	RPS3	21.1541			48h_3_PBS-2
48h_1_PBS-3	RPS3	20.9428	21.0145		48h_1_PBS-3	CLys4	25.8894	25.8588	4.84425		48h_1_N-3	RPS3	21.544	21.5321		48h_1_N-3	CLys4	25.6499	25.961	4.42894		48h_2_PBS-3	RPS3	20.2114	20.2829		48h_2_PBS-3	CLys4	25.0605	25.1773	4.89443		48h_2_N-3	RPS3	23.866	23.8933		48h_2_N-3	CLys4	33.5465	34.6178	10.7246		48h_3_PBS-3	RPS3	20.0205	19.9938		48h_3_PBS-3
48h_1_PBS-3	RPS3	21.0862			48h_1_PBS-3	CLys4	25.8281				48h_1_N-3	RPS3	21.5202			48h_1_N-3	CLys4	26.2722				48h_2_PBS-3	RPS3	20.3543			48h_2_PBS-3	CLys4	25.2941				48h_2_N-3	RPS3	23.9206			48h_2_N-3	CLys4	35.6891				48h_3_PBS-3	RPS3	19.967			48h_3_PBS-3
48h_1_PBS-4	RPS3	21.2657	21.5209		48h_1_PBS-4	CLys4	29.9376	30.3615	8.84067		48h_1_N-4	RPS3	22.2236	22.136		48h_1_N-4	CLys4	25.1364	25.3075	3.17148		48h_2_PBS-4	RPS3	21.4198	21.4234		48h_2_PBS-4	CLys4	23.9176	24.0875	2.6641		48h_2_N-4	RPS3	23.146	23.1403		48h_2_N-4	CLys4	40	40	16.8597		48h_3_PBS-4	RPS3	20.9808	21.1621		48h_3_PBS-4
48h_1_PBS-4	RPS3	21.7761			48h_1_PBS-4	CLys4	30.7855				48h_1_N-4	RPS3	22.0484			48h_1_N-4	CLys4	25.4786				48h_2_PBS-4	RPS3	21.427			48h_2_PBS-4	CLys4	24.2574				48h_2_N-4	RPS3	23.1346			48h_2_N-4	CLys4	40				48h_3_PBS-4	RPS3	21.3435			48h_3_PBS-4
48h_1_PBS-5	RPS3	21.9942	21.9274		48h_1_PBS-5	CLys4	26.4175	26.6881	4.76066		48h_1_N-5	RPS3	21.0646	21.1753		48h_1_N-5	CLys4	25.5643	25.7057	4.53037		48h_2_PBS-5	RPS3	21.7541	21.6457		48h_2_PBS-5	CLys4	29.8803	29.9809	8.3352		48h_2_N-5	RPS3	20.8258	21.0798		48h_2_N-5	CLys4	23.8571	23.7683	2.6885		48h_3_PBS-5	RPS3	21.9647	21.9523		48h_3_PBS-5
48h_1_PBS-5	RPS3	21.8607			48h_1_PBS-5	CLys4	26.9587				48h_1_N-5	RPS3	21.286			48h_1_N-5	CLys4	25.8471				48h_2_PBS-5	RPS3	21.5372			48h_2_PBS-5	CLys4	30.0815				48h_2_N-5	RPS3	21.3338			48h_2_N-5	CLys4	23.6796				48h_3_PBS-5	RPS3	21.94			48h_3_PBS-5
48h_1_PBS-6	RPS3	21.9422	21.9476		48h_1_PBS-6	CLys4	31.3703	31.8021	9.85451		48h_1_N-6	RPS3	21.8274	21.9641		48h_1_N-6	CLys4	25.6724	25.9005	3.93634		48h_2_PBS-6	RPS3	20.9681	21.0294		48h_2_PBS-6	CLys4	25.7745	25.6958	4.6664		48h_2_N-6	RPS3	22.3608	22.3173		48h_2_N-6	CLys4	29.0167	29.2044	6.88704		48h_3_PBS-6	RPS3	21.2047	21.4104		48h_3_PBS-6
48h_1_PBS-6	RPS3	21.9531			48h_1_PBS-6	CLys4	32.2339				48h_1_N-6	RPS3	22.1008			48h_1_N-6	CLys4	26.1285				48h_2_PBS-6	RPS3	21.0907			48h_2_PBS-6	CLys4	25.6171				48h_2_N-6	RPS3	22.2738			48h_2_N-6	CLys4	29.392				48h_3_PBS-6	RPS3	21.6161			48h_3_PBS-6
[truncated: 29 more columns]

## Sheet: Rinput_comparecontrols
time	gene	replicate	controldct	reptime
24h	Col1	rep1	18.7001	rep1_24
24h	Col1	rep1	17.813	rep1_24
24h	Col1	rep1	15.2544	rep1_24
24h	Col1	rep1	18.3444	rep1_24
24h	Col1	rep1	18.1958	rep1_24
24h	Col1	rep1	16.0572	rep1_24
24h	Col5	rep1	14.0726	rep1_24
24h	Col5	rep1	13.7265	rep1_24
24h	Col5	rep1	10.3979	rep1_24
24h	Col5	rep1	12.6588	rep1_24
24h	Col5	rep1	13.6961	rep1_24
24h	Col5	rep1	13.2854	rep1_24
24h	Col8	rep1	12.9325	rep1_24
24h	Col8	rep1	13.2004	rep1_24
24h	Col8	rep1	11.4974	rep1_24
24h	Col8	rep1	11.5842	rep1_24
24h	Col8	rep1	12.1306	rep1_24
24h	Col8	rep1	12.2019	rep1_24
24h	SapL7	rep1	3.07474	rep1_24
24h	SapL7	rep1	4.08561	rep1_24
24h	SapL7	rep1	6.90242	rep1_24
24h	SapL7	rep1	2.90409	rep1_24
24h	SapL7	rep1	2.28603	rep1_24
24h	SapL7	rep1	2.09803	rep1_24
24h	Def3	rep1	2.05927	rep1_24
24h	Def3	rep1	4.88534	rep1_24
24h	Def3	rep1	5.06523	rep1_24
24h	Def3	rep1	2.40882	rep1_24
24h	Def3	rep1	2.08682	rep1_24
24h	Def3	rep1	3.57162	rep1_24
24h	Def1	rep1	12.4337	rep1_24
24h	Def1	rep1	15.985	rep1_24
24h	Def1	rep1	16.7673	rep1_24
24h	Def1	rep1	13.664	rep1_24
24h	Def1	rep1	13.1365	rep1_24
24h	Def1	rep1	16.1588	rep1_24
24h	Def7	rep1	3.32037	rep1_24
24h	Def7	rep1	10.3679	rep1_24
24h	Def7	rep1	9.12649	rep1_24
24h	Def7	rep1	4.10093	rep1_24
24h	Def7	rep1	5.50221	rep1_24
24h	Def7	rep1	9.04313	rep1_24
24h	Att18	rep1	12.1099	rep1_24
24h	Att18	rep1	11.2881	rep1_24
24h	Att18	rep1	10.866	rep1_24
24h	Att18	rep1	9.45989	rep1_24
24h	Att18	rep1	9.86465	rep1_24
24h	Att18	rep1	10.0014	rep1_24
24h	Att6	rep1	8.32032	rep1_24
24h	Att6	rep1	8.16111	rep1_24
24h	Att6	rep1	6.06135	rep1_24
24h	Att6	rep1	7.31956	rep1_24
24h	Att6	rep1	8.84957	rep1_24
24h	Att6	rep1	8.99724	rep1_24
24h	Att4	rep1	8.44845	rep1_24
24h	Att4	rep1	12.5575	rep1_24
24h	Att4	rep1	7.71096	rep1_24
24h	Att4	rep1	9.84142	rep1_24
24h	Att4	rep1	9.52908	rep1_24
24h	Att4	rep1	10.7539	rep1_24
24h	Att10	rep1	11.5934	rep1_24
24h	Att10	rep1	11.664	rep1_24
24h	Att10	rep1	8.45936	rep1_24
24h	Att10	rep1	11.2485	rep1_24
24h	Att10	rep1	12.0193	rep1_24
24h	Att10	rep1	12.3051	rep1_24
24h	Thau2	rep1	5.50261	rep1_24
24h	Thau2	rep1	6.13867	rep1_24
24h	Thau2	rep1	6.93909	rep1_24
24h	Thau2	rep1	4.23309	rep1_24
24h	Thau2	rep1	4.62843	rep1_24
24h	Thau2	rep1	4.91383	rep1_24
24h	Thau1	rep1	4.04508	rep1_24
24h	Thau1	rep1	3.88312	rep1_24
24h	Thau1	rep1	2.52421	rep1_24
24h	Thau1	rep1	2.61761	rep1_24
24h	Thau1	rep1	1.99219	rep1_24
24h	Thau1	rep1	2.7753	rep1_24
24h	Thau4	rep1	5.4197	rep1_24
24h	Thau4	rep1	5.99972	rep1_24
24h	Thau4	rep1	7.22661	rep1_24
24h	Thau4	rep1	4.25326	rep1_24
24h	Thau4	rep1	4.13249	rep1_24
24h	Thau4	rep1	5.05638	rep1_24
24h	ColLA	rep1	9.97471	rep1_24
24h	ColLA	rep1	10.5751	rep1_24
24h	ColLA	rep1	9.54563	rep1_24
24h	ColLA	rep1	10.0453	rep1_24
24h	ColLA	rep1	9.27052	rep1_24
24h	ColLA	rep1	7.9316	rep1_24
24h	ColLC	rep1	8.04432	rep1_24
24h	ColLC	rep1	7.35749	rep1_24
24h	ColLC	rep1	5.66456	rep1_24
24h	ColLC	rep1	8.65079	rep1_24
24h	ColLC	rep1	8.72954	rep1_24
24h	ColLC	rep1	7.24963	rep1_24
24h	ColLD	rep1	10.2583	rep1_24
24h	ColLD	rep1	10.696	rep1_24
24h	ColLD	rep1	16.175	rep1_24
24h	ColLD	rep1	8.95135	rep1_24
24h	ColLD	rep1	10.9956	rep1_24
24h	ColLD	rep1	8.31293	rep1_24
24h	ColLB	rep1	11.378	rep1_24
24h	ColLB	rep1	11.3072	rep1_24
24h	ColLB	rep1	11.5747	rep1_24
24h	ColLB	rep1	11.1703	rep1_24
24h	ColLB	rep1	12.3976	rep1_24
24h	ColLB	rep1	12.8027	rep1_24
24h	CLys1	rep1	4.75546	rep1_24
24h	CLys1	rep1	4.98748	rep1_24
24h	CLys1	rep1	5.77164	rep1_24
24h	CLys1	rep1	4.04056	rep1_24
24h	CLys1	rep1	3.49243	rep1_24
24h	CLys1	rep1	4.43557	rep1_24
24h	CLys2	rep1	6.66419	rep1_24
24h	CLys2	rep1	6.81994	rep1_24
24h	CLys2	rep1	7.84602	rep1_24
24h	CLys2	rep1	4.0494	rep1_24
24h	CLys2	rep1	4.26066	rep1_24
24h	CLys2	rep1	4.90614	rep1_24
24h	CLys3	rep1	4.15118	rep1_24
24h	CLys3	rep1	5.48668	rep1_24
24h	CLys3	rep1	3.36661	rep1_24
24h	CLys3	rep1	2.57648	rep1_24
24h	CLys3	rep1	1.09214	rep1_24
24h	CLys3	rep1	3.44268	rep1_24
24h	CLys4	rep1	5.24076	rep1_24
24h	CLys4	rep1	11.6883	rep1_24
24h	CLys4	rep1	5.89236	rep1_24
24h	CLys4	rep1	8.81977	rep1_24
24h	CLys4	rep1	10.1451	rep1_24
24h	CLys4	rep1	4.65108	rep1_24
24h	Col1	rep2	15.6004	rep2_24
24h	Col1	rep2	14.6118	rep2_24
24h	Col1	rep2	17.57	rep2_24
24h	Col1	rep2	14.6852	rep2_24
24h	Col1	rep2	15.481	rep2_24
24h	Col1	rep2	10.5702	rep2_24
24h	Col5	rep2	15.1237	rep2_24
24h	Col5	rep2	13.2165	rep2_24
24h	Col5	rep2	11.8893	rep2_24
24h	Col5	rep2	8.92865	rep2_24
24h	Col5	rep2	13.3845	rep2_24
24h	Col5	rep2	10.589	rep2_24
24h	Col8	rep2	12.1357	rep2_24
24h	Col8	rep2	11.6735	rep2_24
24h	Col8	rep2	11.7937	rep2_24
24h	Col8	rep2	12.1509	rep2_24
24h	Col8	rep2	11.9731	rep2_24
24h	Col8	rep2	11.1145	rep2_24
24h	SapL7	rep2	5.79622	rep2_24
24h	SapL7	rep2	3.43228	rep2_24
24h	SapL7	rep2	7.41461	rep2_24
24h	SapL7	rep2	2.00908	rep2_24
24h	SapL7	rep2	1.90101	rep2_24
24h	SapL7	rep2	0.429105	rep2_24
24h	Def3	rep2	6.4483	rep2_24
24h	Def3	rep2	3.50658	rep2_24
24h	Def3	rep2	4.78592	rep2_24
24h	Def3	rep2	2.10432	rep2_24
24h	Def3	rep2	4.36883	rep2_24
24h	Def3	rep2	-0.675131	rep2_24
24h	Def1	rep2	14.9077	rep2_24
24h	Def1	rep2	11.9837	rep2_24
24h	Def1	rep2	13.9751	rep2_24
24h	Def1	rep2	10.7165	rep2_24
24h	Def1	rep2	12.0677	rep2_24
24h	Def1	rep2	8.16412	rep2_24
24h	Def7	rep2	7.34803	rep2_24
24h	Def7	rep2	6.72142	rep2_24
24h	Def7	rep2	8.93462	rep2_24
24h	Def7	rep2	7.11777	rep2_24
24h	Def7	rep2	9.3369	rep2_24
24h	Def7	rep2	1.60909	rep2_24
24h	Att18	rep2	12.1733	rep2_24
24h	Att18	rep2	11.8688	rep2_24
24h	Att18	rep2	11.2875	rep2_24
24h	Att18	rep2	7.69876	rep2_24
24h	Att18	rep2	8.50235	rep2_24
24h	Att18	rep2	7.92472	rep2_24
24h	Att6	rep2	7.31343	rep2_24
24h	Att6	rep2	9.528	rep2_24
24h	Att6	rep2	8.91926	rep2_24
24h	Att6	rep2	5.70611	rep2_24
24h	Att6	rep2	8.49319	rep2_24
24h	Att6	rep2	4.95253	rep2_24
24h	Att4	rep2	10.2801	rep2_24
24h	Att4	rep2	10.2618	rep2_24
24h	Att4	rep2	7.70352	rep2_24
24h	Att4	rep2	6.95385	rep2_24
24h	Att4	rep2	7.49545	rep2_24
24h	Att4	rep2	6.31647	rep2_24
24h	Att10	rep2	11.5563	rep2_24
24h	Att10	rep2	13.69	rep2_24
24h	Att10	rep2	9.08392	rep2_24
24h	Att10	rep2	9.40237	rep2_24
24h	Att10	rep2	10.2409	rep2_24
24h	Att10	rep2	9.05261	rep2_24
24h	Thau2	rep2	6.49471	rep2_24
24h	Thau2	rep2	5.79984	rep2_24
24h	Thau2	rep2	5.86477	rep2_24
24h	Thau2	rep2	6.11692	rep2_24
24h	Thau2	rep2	5.70344	rep2_24
24h	Thau2	rep2	5.61865	rep2_24
24h	Thau1	rep2	2.06577	rep2_24
24h	Thau1	rep2	3.26444	rep2_24
24h	Thau1	rep2	2.75054	rep2_24
24h	Thau1	rep2	3.20794	rep2_24
24h	Thau1	rep2	0.674603	rep2_24
24h	Thau1	rep2	1.60373	rep2_24
24h	Thau4	rep2	6.14717	rep2_24
24h	Thau4	rep2	5.83023	rep2_24
24h	Thau4	rep2	5.49726	rep2_24
24h	Thau4	rep2	5.82287	rep2_24
24h	Thau4	rep2	5.3354	rep2_24
24h	Thau4	rep2	4.23024	rep2_24
24h	ColLA	rep2	17.1517	rep2_24
24h	ColLA	rep2	5.26209	rep2_24
24h	ColLA	rep2	6.26878	rep2_24
24h	ColLA	rep2	4.69103	rep2_24
24h	ColLA	rep2	3.68733	rep2_24
24h	ColLA	rep2	4.62864	rep2_24
24h	ColLC	rep2	6.70769	rep2_24
24h	ColLC	rep2	4.21979	rep2_24
24h	ColLC	rep2	7.65322	rep2_24
24h	ColLC	rep2	6.62537	rep2_24
24h	ColLC	rep2	5.40841	rep2_24
24h	ColLC	rep2	3.0582	rep2_24
24h	ColLD	rep2	13.332	rep2_24
24h	ColLD	rep2	9.92356	rep2_24
24h	ColLD	rep2	10.0134	rep2_24
24h	ColLD	rep2	7.72309	rep2_24
24h	ColLD	rep2	5.68733	rep2_24
24h	ColLD	rep2	4.02008	rep2_24
24h	ColLB	rep2	16.3719	rep2_24
24h	ColLB	rep2	10.0866	rep2_24
24h	ColLB	rep2	11.7749	rep2_24
24h	ColLB	rep2	12.3854	rep2_24
24h	ColLB	rep2	9.64331	rep2_24
24h	ColLB	rep2	7.59657	rep2_24
24h	CLys1	rep2	4.70457	rep2_24
24h	CLys1	rep2	6.25097	rep2_24
24h	CLys1	rep2	5.49475	rep2_24
24h	CLys1	rep2	3.48026	rep2_24
24h	CLys1	rep2	3.16544	rep2_24
24h	CLys1	rep2	1.79458	rep2_24
24h	CLys2	rep2	8.07808	rep2_24
24h	CLys2	rep2	7.56798	rep2_24
24h	CLys2	rep2	8.68546	rep2_24
24h	CLys2	rep2	4.34339	rep2_24
24h	CLys2	rep2	5.18746	rep2_24
24h	CLys2	rep2	3.5379	rep2_24
24h	CLys3	rep2	4.68317	rep2_24
24h	CLys3	rep2	4.41139	rep2_24
24h	CLys3	rep2	3.95193	rep2_24
24h	CLys3	rep2	2.29315	rep2_24
24h	CLys3	rep2	1.53103	rep2_24
24h	CLys3	rep2	0.611806	rep2_24
24h	CLys4	rep2	10.2737	rep2_24
24h	CLys4	rep2	5.46928	rep2_24
24h	CLys4	rep2	8.68544	rep2_24
24h	CLys4	rep2	4.9198	rep2_24
24h	CLys4	rep2	2.88976	rep2_24
24h	CLys4	rep2	6.36841	rep2_24
24h	Col1	rep3	12.0683	rep3_24
24h	Col1	rep3	17.61	rep3_24
24h	Col1	rep3	10.766	rep3_24
24h	Col1	rep3	12.2322	rep3_24
24h	Col1	rep3	17.1408	rep3_24
24h	Col1	rep3	11.6653	rep3_24
24h	Col5	rep3	10.5634	rep3_24
24h	Col5	rep3	16.2196	rep3_24
24h	Col5	rep3	10.766	rep3_24
24h	Col5	rep3	12.0715	rep3_24
24h	Col5	rep3	9.01522	rep3_24
24h	Col5	rep3	6.4375	rep3_24
24h	Col8	rep3	12.0683	rep3_24
24h	Col8	rep3	12.0085	rep3_24
24h	Col8	rep3	10.766	rep3_24
24h	Col8	rep3	10.5058	rep3_24
24h	Col8	rep3	9.94881	rep3_24
24h	Col8	rep3	7.69189	rep3_24
24h	SapL7	rep3	2.66476	rep3_24
24h	SapL7	rep3	6.00646	rep3_24
24h	SapL7	rep3	3.55865	rep3_24
24h	SapL7	rep3	0.282276	rep3_24
24h	SapL7	rep3	1.75461	rep3_24
24h	SapL7	rep3	2.37802	rep3_24
24h	Def3	rep3	0.945383	rep3_24
24h	Def3	rep3	5.46401	rep3_24
24h	Def3	rep3	1.98045	rep3_24
24h	Def3	rep3	0.0140638	rep3_24
24h	Def3	rep3	1.78345	rep3_24
24h	Def3	rep3	1.41244	rep3_24
24h	Def1	rep3	10.756	rep3_24
24h	Def1	rep3	14.3902	rep3_24
24h	Def1	rep3	11.9099	rep3_24
24h	Def1	rep3	8.29301	rep3_24
24h	Def1	rep3	3.18549	rep3_24
24h	Def1	rep3	2.09315	rep3_24
24h	Def7	rep3	2.90749	rep3_24
24h	Def7	rep3	6.80543	rep3_24
24h	Def7	rep3	1.97139	rep3_24
24h	Def7	rep3	4.87853	rep3_24
24h	Def7	rep3	7.08249	rep3_24
24h	Def7	rep3	12.3506	rep3_24
24h	Att18	rep3	9.81759	rep3_24
24h	Att18	rep3	10.0627	rep3_24
24h	Att18	rep3	7.28568	rep3_24
24h	Att18	rep3	5.32323	rep3_24
24h	Att18	rep3	7.73033	rep3_24
24h	Att18	rep3	6.65499	rep3_24
24h	Att6	rep3	6.02804	rep3_24
24h	Att6	rep3	6.3542	rep3_24
24h	Att6	rep3	4.77769	rep3_24
24h	Att6	rep3	6.49368	rep3_24
24h	Att6	rep3	7.52671	rep3_24
24h	Att6	rep3	4.24343	rep3_24
24h	Att4	rep3	12.8011	rep3_24
24h	Att4	rep3	10.9368	rep3_24
24h	Att4	rep3	8.21416	rep3_24
24h	Att4	rep3	7.27063	rep3_24
24h	Att4	rep3	8.42684	rep3_24
24h	Att4	rep3	5.69539	rep3_24
24h	Att10	rep3	8.39457	rep3_24
24h	Att10	rep3	9.39504	rep3_24
24h	Att10	rep3	9.99061	rep3_24
24h	Att10	rep3	9.3468	rep3_24
24h	Att10	rep3	9.73903	rep3_24
24h	Att10	rep3	6.01445	rep3_24
24h	Thau2	rep3	5.77404	rep3_24
24h	Thau2	rep3	6.29618	rep3_24
24h	Thau2	rep3	6.93314	rep3_24
24h	Thau2	rep3	6.10526	rep3_24
24h	Thau2	rep3	3.44375	rep3_24
24h	Thau2	rep3	5.65017	rep3_24
24h	Thau1	rep3	5.08114	rep3_24
24h	Thau1	rep3	2.43173	rep3_24
24h	Thau1	rep3	6.29475	rep3_24
24h	Thau1	rep3	3.90146	rep3_24
24h	Thau1	rep3	2.31099	rep3_24
24h	Thau1	rep3	1.99522	rep3_24
24h	Thau4	rep3	5.57845	rep3_24
24h	Thau4	rep3	6.27191	rep3_24
24h	Thau4	rep3	6.6821	rep3_24
24h	Thau4	rep3	5.92175	rep3_24
24h	Thau4	rep3	3.20175	rep3_24
24h	Thau4	rep3	5.49126	rep3_24
24h	ColLA	rep3	8.8783	rep3_24
24h	ColLA	rep3	8.37718	rep3_24
24h	ColLA	rep3	8.7288	rep3_24
24h	ColLA	rep3	6.28543	rep3_24
24h	ColLA	rep3	6.8197	rep3_24
24h	ColLA	rep3	4.79592	rep3_24
24h	ColLC	rep3	3.23544	rep3_24
24h	ColLC	rep3	7.17758	rep3_24
24h	ColLC	rep3	3.0244	rep3_24
24h	ColLC	rep3	5.56579	rep3_24
24h	ColLC	rep3	6.40109	rep3_24
24h	ColLC	rep3	6.26724	rep3_24
24h	ColLD	rep3	10.2726	rep3_24
24h	ColLD	rep3	9.04577	rep3_24
24h	ColLD	rep3	11.4196	rep3_24
24h	ColLD	rep3	2.94348	rep3_24
24h	ColLD	rep3	5.54657	rep3_24
24h	ColLD	rep3	7.60385	rep3_24
24h	ColLB	rep3	9.14342	rep3_24
24h	ColLB	rep3	9.95536	rep3_24
24h	ColLB	rep3	11.4974	rep3_24
24h	ColLB	rep3	7.97852	rep3_24
24h	ColLB	rep3	6.12928	rep3_24
24h	ColLB	rep3	7.01452	rep3_24
24h	CLys1	rep3	3.94778	rep3_24
24h	CLys1	rep3	4.68021	rep3_24
24h	CLys1	rep3	3.7045	rep3_24
24h	CLys1	rep3	1.75025	rep3_24
24h	CLys1	rep3	4.66066	rep3_24
24h	CLys1	rep3	3.56275	rep3_24
24h	CLys2	rep3	2.37867	rep3_24
24h	CLys2	rep3	6.15566	rep3_24
24h	CLys2	rep3	1.40379	rep3_24
24h	CLys2	rep3	-0.769587	rep3_24
24h	CLys2	rep3	4.47579	rep3_24
24h	CLys2	rep3	2.75662	rep3_24
24h	CLys3	rep3	2.28291	rep3_24
24h	CLys3	rep3	3.53259	rep3_24
24h	CLys3	rep3	2.64437	rep3_24
24h	CLys3	rep3	0.364337	rep3_24
24h	CLys3	rep3	2.75114	rep3_24
24h	CLys3	rep3	1.47555	rep3_24
24h	CLys4	rep3	1.51314	rep3_24
24h	CLys4	rep3	6.97141	rep3_24
24h	CLys4	rep3	8.38005	rep3_24
24h	CLys4	rep3	5.76906	rep3_24
24h	CLys4	rep3	7.43762	rep3_24
24h	CLys4	rep3	2.30742	rep3_24
48h	Col1	rep1	17.6268	rep1_48
48h	Col1	rep1	14.5466	rep1_48
48h	Col1	rep1	18.0722	rep1_48
48h	Col1	rep1	15.1606	rep1_48
48h	Col1	rep1	17.4558	rep1_48
48h	Col1	rep1	16.4629	rep1_48
48h	Col5	rep1	7.28947	rep1_48
48h	Col5	rep1	12.4325	rep1_48
48h	Col5	rep1	11.6551	rep1_48
48h	Col5	rep1	9.41922	rep1_48
48h	Col5	rep1	8.65687	rep1_48
48h	Col5	rep1	8.39306	rep1_48
48h	Col8	rep1	8.89231	rep1_48
48h	Col8	rep1	11.8951	rep1_48
48h	Col8	rep1	11.0944	rep1_48
48h	Col8	rep1	10.4518	rep1_48
48h	Col8	rep1	10.1683	rep1_48
48h	Col8	rep1	8.30484	rep1_48
48h	SapL7	rep1	2.45652	rep1_48
48h	SapL7	rep1	4.58634	rep1_48
48h	SapL7	rep1	5.80105	rep1_48
48h	SapL7	rep1	3.11598	rep1_48
48h	SapL7	rep1	3.92715	rep1_48
48h	SapL7	rep1	3.17977	rep1_48
48h	Def3	rep1	1.4246	rep1_48
48h	Def3	rep1	3.73916	rep1_48
48h	Def3	rep1	6.30652	rep1_48
48h	Def3	rep1	4.74899	rep1_48
48h	Def3	rep1	2.55103	rep1_48
48h	Def3	rep1	2.2069	rep1_48
48h	Def1	rep1	10.8786	rep1_48
48h	Def1	rep1	6.2916	rep1_48
48h	Def1	rep1	7.34725	rep1_48
48h	Def1	rep1	15.7041	rep1_48
48h	Def1	rep1	10.7872	rep1_48
48h	Def1	rep1	10.3013	rep1_48
48h	Def7	rep1	5.16815	rep1_48
48h	Def7	rep1	9.0651	rep1_48
48h	Def7	rep1	7.92651	rep1_48
48h	Def7	rep1	11.0902	rep1_48
48h	Def7	rep1	7.33367	rep1_48
48h	Def7	rep1	6.75594	rep1_48
48h	Att18	rep1	11.1973	rep1_48
48h	Att18	rep1	10.3855	rep1_48
48h	Att18	rep1	11.9277	rep1_48
48h	Att18	rep1	9.36031	rep1_48
48h	Att18	rep1	9.80629	rep1_48
48h	Att18	rep1	9.54389	rep1_48
48h	Att6	rep1	6.20053	rep1_48
48h	Att6	rep1	7.19184	rep1_48
48h	Att6	rep1	6.17902	rep1_48
48h	Att6	rep1	7.37293	rep1_48
48h	Att6	rep1	8.72897	rep1_48
48h	Att6	rep1	8.60208	rep1_48
48h	Att4	rep1	9.92926	rep1_48
48h	Att4	rep1	11.2511	rep1_48
48h	Att4	rep1	7.22623	rep1_48
48h	Att4	rep1	9.1174	rep1_48
48h	Att4	rep1	9.45539	rep1_48
48h	Att4	rep1	11.7044	rep1_48
48h	Att10	rep1	10.7472	rep1_48
48h	Att10	rep1	11.2706	rep1_48
48h	Att10	rep1	8.80316	rep1_48
48h	Att10	rep1	12.0334	rep1_48
48h	Att10	rep1	12.9614	rep1_48
48h	Att10	rep1	13.0466	rep1_48
48h	Thau2	rep1	5.35132	rep1_48
48h	Thau2	rep1	5.93765	rep1_48
48h	Thau2	rep1	5.97016	rep1_48
48h	Thau2	rep1	3.53257	rep1_48
48h	Thau2	rep1	4.73081	rep1_48
48h	Thau2	rep1	5.80105	rep1_48
48h	Thau1	rep1	3.31089	rep1_48
48h	Thau1	rep1	4.27618	rep1_48
48h	Thau1	rep1	5.05296	rep1_48
48h	Thau1	rep1	2.45915	rep1_48
48h	Thau1	rep1	2.61855	rep1_48
48h	Thau1	rep1	2.2012	rep1_48
48h	Thau4	rep1	5.00839	rep1_48
48h	Thau4	rep1	6.40002	rep1_48
48h	Thau4	rep1	6.21364	rep1_48
48h	Thau4	rep1	4.27319	rep1_48
48h	Thau4	rep1	4.84627	rep1_48
48h	Thau4	rep1	5.55717	rep1_48
48h	ColLA	rep1	8.41387	rep1_48
48h	ColLA	rep1	10.2108	rep1_48
48h	ColLA	rep1	10.1318	rep1_48
48h	ColLA	rep1	8.58071	rep1_48
48h	ColLA	rep1	10.0495	rep1_48
48h	ColLA	rep1	11.5474	rep1_48
48h	ColLC	rep1	4.64124	rep1_48
48h	ColLC	rep1	5.20417	rep1_48
48h	ColLC	rep1	6.86969	rep1_48
48h	ColLC	rep1	8.33873	rep1_48
48h	ColLC	rep1	6.78912	rep1_48
48h	ColLC	rep1	5.84804	rep1_48
48h	ColLD	rep1	10.5848	rep1_48
48h	ColLD	rep1	10.3796	rep1_48
48h	ColLD	rep1	12.2082	rep1_48
48h	ColLD	rep1	9.61981	rep1_48
48h	ColLD	rep1	10.2709	rep1_48
48h	ColLD	rep1	8.10144	rep1_48
48h	ColLB	rep1	11.9451	rep1_48
48h	ColLB	rep1	13.1017	rep1_48
48h	ColLB	rep1	14.6038	rep1_48
48h	ColLB	rep1	12.9234	rep1_48
48h	ColLB	rep1	14.8273	rep1_48
48h	ColLB	rep1	11.3079	rep1_48
48h	CLys1	rep1	3.07406	rep1_48
48h	CLys1	rep1	2.22435	rep1_48
48h	CLys1	rep1	3.2381	rep1_48
48h	CLys1	rep1	3.33236	rep1_48
48h	CLys1	rep1	2.85821	rep1_48
48h	CLys1	rep1	1.85999	rep1_48
48h	CLys2	rep1	4.70452	rep1_48
48h	CLys2	rep1	4.38682	rep1_48
48h	CLys2	rep1	6.23281	rep1_48
48h	CLys2	rep1	4.75538	rep1_48
48h	CLys2	rep1	5.35938	rep1_48
48h	CLys2	rep1	3.70103	rep1_48
48h	CLys3	rep1	4.10947	rep1_48
48h	CLys3	rep1	2.04858	rep1_48
48h	CLys3	rep1	4.80712	rep1_48
48h	CLys3	rep1	2.75009	rep1_48
48h	CLys3	rep1	2.51765	rep1_48
48h	CLys3	rep1	2.16004	rep1_48
48h	CLys4	rep1	4.84528	rep1_48
48h	CLys4	rep1	4.25138	rep1_48
48h	CLys4	rep1	4.84425	rep1_48
48h	CLys4	rep1	8.84067	rep1_48
48h	CLys4	rep1	4.76066	rep1_48
48h	CLys4	rep1	9.85451	rep1_48
48h	Col1	rep2	17.4033	rep2_48
48h	Col1	rep2	15.425	rep2_48
48h	Col1	rep2	12.6462	rep2_48
48h	Col1	rep2	14.5458	rep2_48
48h	Col1	rep2	15.9679	rep2_48
48h	Col1	rep2	17.238	rep2_48
48h	Col5	rep2	11.8114	rep2_48
48h	Col5	rep2	13.1944	rep2_48
48h	Col5	rep2	11.3168	rep2_48
48h	Col5	rep2	10.4775	rep2_48
48h	Col5	rep2	11.7481	rep2_48
48h	Col5	rep2	11.2659	rep2_48
48h	Col8	rep2	12.0542	rep2_48
48h	Col8	rep2	11.8161	rep2_48
48h	Col8	rep2	11.6207	rep2_48
48h	Col8	rep2	11.8412	rep2_48
48h	Col8	rep2	11.4088	rep2_48
48h	Col8	rep2	10.3002	rep2_48
48h	SapL7	rep2	4.91986	rep2_48
48h	SapL7	rep2	4.07447	rep2_48
48h	SapL7	rep2	5.0526	rep2_48
48h	SapL7	rep2	2.94482	rep2_48
48h	SapL7	rep2	2.15444	rep2_48
48h	SapL7	rep2	3.07558	rep2_48
48h	Def3	rep2	4.9112	rep2_48
48h	Def3	rep2	5.4917	rep2_48
48h	Def3	rep2	4.9808	rep2_48
48h	Def3	rep2	2.72209	rep2_48
48h	Def3	rep2	2.54957	rep2_48
48h	Def3	rep2	3.16715	rep2_48
48h	Def1	rep2	14.9331	rep2_48
48h	Def1	rep2	16.6805	rep2_48
48h	Def1	rep2	15.745	rep2_48
48h	Def1	rep2	3.73384	rep2_48
48h	Def1	rep2	10.4093	rep2_48
48h	Def1	rep2	12.8648	rep2_48
48h	Def7	rep2	5.15187	rep2_48
48h	Def7	rep2	9.01597	rep2_48
48h	Def7	rep2	4.93242	rep2_48
48h	Def7	rep2	6.42323	rep2_48
48h	Def7	rep2	4.29035	rep2_48
48h	Def7	rep2	6.37944	rep2_48
48h	Att18	rep2	12.4921	rep2_48
48h	Att18	rep2	12.481	rep2_48
48h	Att18	rep2	11.633	rep2_48
48h	Att18	rep2	10.156	rep2_48
48h	Att18	rep2	9.45713	rep2_48
48h	Att18	rep2	9.79549	rep2_48
48h	Att6	rep2	6.79006	rep2_48
48h	Att6	rep2	5.54122	rep2_48
48h	Att6	rep2	6.95933	rep2_48
48h	Att6	rep2	8.05976	rep2_48
48h	Att6	rep2	8.19584	rep2_48
48h	Att6	rep2	7.41022	rep2_48
48h	Att4	rep2	8.72021	rep2_48
48h	Att4	rep2	9.63842	rep2_48
48h	Att4	rep2	8.48474	rep2_48
48h	Att4	rep2	10.14	rep2_48
48h	Att4	rep2	9.91308	rep2_48
48h	Att4	rep2	10.2879	rep2_48
48h	Att10	rep2	10.1663	rep2_48
48h	Att10	rep2	9.17806	rep2_48
48h	Att10	rep2	10.1453	rep2_48
48h	Att10	rep2	11.2741	rep2_48
48h	Att10	rep2	10.9333	rep2_48
48h	Att10	rep2	11.803	rep2_48
48h	Thau2	rep2	6.6854	rep2_48
48h	Thau2	rep2	5.68709	rep2_48
48h	Thau2	rep2	5.28955	rep2_48
48h	Thau2	rep2	4.57099	rep2_48
48h	Thau2	rep2	4.21245	rep2_48
48h	Thau2	rep2	4.9935	rep2_48
48h	Thau1	rep2	3.20143	rep2_48
48h	Thau1	rep2	2.762	rep2_48
48h	Thau1	rep2	2.59114	rep2_48
48h	Thau1	rep2	1.45289	rep2_48
48h	Thau1	rep2	2.09674	rep2_48
48h	Thau1	rep2	2.28217	rep2_48
48h	Thau4	rep2	6.31391	rep2_48
48h	Thau4	rep2	4.4275	rep2_48
48h	Thau4	rep2	4.49979	rep2_48
48h	Thau4	rep2	4.01396	rep2_48
48h	Thau4	rep2	3.4748	rep2_48
48h	Thau4	rep2	3.86979	rep2_48
48h	ColLA	rep2	9.66543	rep2_48
48h	ColLA	rep2	8.58817	rep2_48
48h	ColLA	rep2	8.60193	rep2_48
48h	ColLA	rep2	7.03308	rep2_48
48h	ColLA	rep2	6.44137	rep2_48
48h	ColLA	rep2	6.32271	rep2_48
48h	ColLC	rep2	6.1597	rep2_48
48h	ColLC	rep2	7.35943	rep2_48
48h	ColLC	rep2	6.47628	rep2_48
48h	ColLC	rep2	8.25095	rep2_48
48h	ColLC	rep2	6.35437	rep2_48
48h	ColLC	rep2	7.47837	rep2_48
48h	ColLD	rep2	12.102	rep2_48
48h	ColLD	rep2	13.7474	rep2_48
48h	ColLD	rep2	14.1088	rep2_48
48h	ColLD	rep2	10.5592	rep2_48
48h	ColLD	rep2	10.5651	rep2_48
48h	ColLD	rep2	9.70058	rep2_48
48h	ColLB	rep2	13.3773	rep2_48
48h	ColLB	rep2	12.7763	rep2_48
48h	ColLB	rep2	11.4374	rep2_48
48h	ColLB	rep2	9.12348	rep2_48
48h	ColLB	rep2	16.0353	rep2_48
48h	ColLB	rep2	13.5234	rep2_48
48h	CLys1	rep2	4.93496	rep2_48
48h	CLys1	rep2	5.60456	rep2_48
48h	CLys1	rep2	4.76192	rep2_48
48h	CLys1	rep2	3.71524	rep2_48
48h	CLys1	rep2	3.43706	rep2_48
48h	CLys1	rep2	2.69253	rep2_48
48h	CLys2	rep2	7.47026	rep2_48
48h	CLys2	rep2	7.73764	rep2_48
48h	CLys2	rep2	7.51106	rep2_48
48h	CLys2	rep2	4.98518	rep2_48
48h	CLys2	rep2	5.0798	rep2_48
48h	CLys2	rep2	4.35354	rep2_48
48h	CLys3	rep2	6.4978	rep2_48
48h	CLys3	rep2	5.39505	rep2_48
48h	CLys3	rep2	6.14395	rep2_48
48h	CLys3	rep2	3.651	rep2_48
48h	CLys3	rep2	3.51874	rep2_48
48h	CLys3	rep2	2.87953	rep2_48
48h	CLys4	rep2	10.9902	rep2_48
48h	CLys4	rep2	9.86489	rep2_48
48h	CLys4	rep2	4.89443	rep2_48
48h	CLys4	rep2	2.6641	rep2_48
48h	CLys4	rep2	8.3352	rep2_48
48h	CLys4	rep2	4.6664	rep2_48
48h	Col1	rep3	12.0774	rep3_48
48h	Col1	rep3	13.5339	rep3_48
48h	Col1	rep3	14.8657	rep3_48
48h	Col1	rep3	14.3981	rep3_48
48h	Col1	rep3	14.8491	rep3_48
48h	Col1	rep3	13.6713	rep3_48
48h	Col5	rep3	8.85879	rep3_48
48h	Col5	rep3	11.0622	rep3_48
48h	Col5	rep3	8.49119	rep3_48
48h	Col5	rep3	9.92638	rep3_48
48h	Col5	rep3	10.0039	rep3_48
48h	Col5	rep3	11.176	rep3_48
48h	Col8	rep3	10.2796	rep3_48
48h	Col8	rep3	12.4044	rep3_48
48h	Col8	rep3	10.2673	rep3_48
48h	Col8	rep3	12.1397	rep3_48
48h	Col8	rep3	12.7738	rep3_48
48h	Col8	rep3	11.9814	rep3_48
48h	SapL7	rep3	5.62015	rep3_48
48h	SapL7	rep3	7.41936	rep3_48
48h	SapL7	rep3	3.8398	rep3_48
48h	SapL7	rep3	0.101093	rep3_48
48h	SapL7	rep3	2.73415	rep3_48
48h	SapL7	rep3	2.92032	rep3_48
48h	Def3	rep3	5.86793	rep3_48
48h	Def3	rep3	7.17991	rep3_48
48h	Def3	rep3	2.91951	rep3_48
48h	Def3	rep3	0.674168	rep3_48
48h	Def3	rep3	3.7509	rep3_48
48h	Def3	rep3	4.67492	rep3_48
48h	Def1	rep3	5.31195	rep3_48
48h	Def1	rep3	16.7103	rep3_48
48h	Def1	rep3	13.1199	rep3_48
48h	Def1	rep3	11.2846	rep3_48
48h	Def1	rep3	10.5292	rep3_48
48h	Def1	rep3	15.1267	rep3_48
48h	Def7	rep3	6.70207	rep3_48
48h	Def7	rep3	7.05855	rep3_48
48h	Def7	rep3	6.30494	rep3_48
48h	Def7	rep3	3.8545	rep3_48
48h	Def7	rep3	7.20633	rep3_48
48h	Def7	rep3	5.11673	rep3_48
48h	Att18	rep3	11.0943	rep3_48
48h	Att18	rep3	10.7849	rep3_48
48h	Att18	rep3	10.2462	rep3_48
48h	Att18	rep3	7.32853	rep3_48
48h	Att18	rep3	9.78272	rep3_48
48h	Att18	rep3	9.47974	rep3_48
48h	Att6	rep3	5.49856	rep3_48
48h	Att6	rep3	6.51233	rep3_48
48h	Att6	rep3	8.9767	rep3_48
48h	Att6	rep3	7.54883	rep3_48
48h	Att6	rep3	7.95989	rep3_48
48h	Att6	rep3	7.02507	rep3_48
48h	Att4	rep3	8.57852	rep3_48
48h	Att4	rep3	8.18031	rep3_48
48h	Att4	rep3	9.44509	rep3_48
48h	Att4	rep3	6.26929	rep3_48
48h	Att4	rep3	9.64861	rep3_48
48h	Att4	rep3	9.4209	rep3_48
48h	Att10	rep3	9.0017	rep3_48
48h	Att10	rep3	10.5664	rep3_48
48h	Att10	rep3	11.8584	rep3_48
48h	Att10	rep3	9.25098	rep3_48
48h	Att10	rep3	12.7388	rep3_48
48h	Att10	rep3	11.5836	rep3_48
48h	Thau2	rep3	6.27892	rep3_48
48h	Thau2	rep3	6.14531	rep3_48
48h	Thau2	rep3	5.23319	rep3_48
48h	Thau2	rep3	4.09975	rep3_48
48h	Thau2	rep3	4.34385	rep3_48
48h	Thau2	rep3	4.09981	rep3_48
48h	Thau1	rep3	4.09572	rep3_48
48h	Thau1	rep3	3.18898	rep3_48
48h	Thau1	rep3	2.77736	rep3_48
48h	Thau1	rep3	1.41084	rep3_48
48h	Thau1	rep3	1.96442	rep3_48
48h	Thau1	rep3	1.75101	rep3_48
48h	Thau4	rep3	6.33113	rep3_48
48h	Thau4	rep3	5.81619	rep3_48
48h	Thau4	rep3	4.53351	rep3_48
48h	Thau4	rep3	4.18457	rep3_48
48h	Thau4	rep3	3.96427	rep3_48
48h	Thau4	rep3	4.03275	rep3_48
48h	ColLA	rep3	7.99926	rep3_48
48h	ColLA	rep3	8.12975	rep3_48
48h	ColLA	rep3	7.52219	rep3_48
48h	ColLA	rep3	6.37576	rep3_48
48h	ColLA	rep3	6.47895	rep3_48
48h	ColLA	rep3	6.61512	rep3_48
48h	ColLC	rep3	4.384	rep3_48
48h	ColLC	rep3	5.10055	rep3_48
48h	ColLC	rep3	5.25199	rep3_48
48h	ColLC	rep3	5.26843	rep3_48
48h	ColLC	rep3	6.61204	rep3_48
48h	ColLC	rep3	5.20604	rep3_48
48h	ColLD	rep3	11.8695	rep3_48
48h	ColLD	rep3	11.5115	rep3_48
48h	ColLD	rep3	10.4121	rep3_48
48h	ColLD	rep3	9.36525	rep3_48
48h	ColLD	rep3	11.8196	rep3_48
48h	ColLD	rep3	9.61342	rep3_48
48h	ColLB	rep3	13.9868	rep3_48
48h	ColLB	rep3	13.356	rep3_48
48h	ColLB	rep3	10.9963	rep3_48
48h	ColLB	rep3	12.155	rep3_48
48h	ColLB	rep3	12.5694	rep3_48
48h	ColLB	rep3	12.4896	rep3_48
48h	CLys1	rep3	4.34828	rep3_48
48h	CLys1	rep3	5.28716	rep3_48
48h	CLys1	rep3	4.56997	rep3_48
48h	CLys1	rep3	2.52887	rep3_48
48h	CLys1	rep3	2.81382	rep3_48
48h	CLys1	rep3	2.71654	rep3_48
48h	CLys2	rep3	7.43242	rep3_48
48h	CLys2	rep3	8.16031	rep3_48
48h	CLys2	rep3	6.2707	rep3_48
48h	CLys2	rep3	3.2734	rep3_48
48h	CLys2	rep3	4.70526	rep3_48
48h	CLys2	rep3	4.18476	rep3_48
48h	CLys3	rep3	3.92999	rep3_48
48h	CLys3	rep3	4.16423	rep3_48
48h	CLys3	rep3	3.35703	rep3_48
48h	CLys3	rep3	0.355895	rep3_48
48h	CLys3	rep3	1.15495	rep3_48
48h	CLys3	rep3	2.00148	rep3_48
48h	CLys4	rep3	6.2549	rep3_48
48h	CLys4	rep3	5.73392	rep3_48
48h	CLys4	rep3	4.88019	rep3_48
48h	CLys4	rep3	2.98755	rep3_48
48h	CLys4	rep3	7.07585	rep3_48
48h	CLys4	rep3	6.63439	rep3_48

## Sheet: Rinput_clustering_24h_f
sample	Att4	Att6	Att10	Col5	ColLB	ColLD	CLys1	CLys2	CLys4	Def1	Def3	Def7	SapL7	Thau1	Thau2	Thau4
sample01	8	9	8	9	7	9	9	9	10	9	9	12	8	7	7	7
sample02	10	7	7	8	8	4	8	8	10	10	8	10	8	7	6	6
sample03	9	9	9	9	7	6	7	8	11	9	9	11	9	8	8	8
sample07	7	8	9	8	5	4	10	10	9	7	7	9	7	7	7	8
sample08	7	8	9	6	9	5	7	7	5	15	7	6	6	7	8	8
sample09	7	10	8	8	9	5	7	7	9	8	7	2	8	7	7	7
sample13	8	7	8	7	6	7	5	4	4	2	5	6	5	9	6	6
sample14	7	7	7	4	6	6	5	4	4	11	5	4	5	9	7	7
sample15	9	8	8	9	6	6	7	5	6	3	7	7	7	10	6	6

## Sheet: Rinput_clustering_24h_m
sample	Att4	Att6	Att10	Col5	ColLB	ColLD	CLys1	CLys2	CLys4	Def1	Def3	Def7	SapL7	Thau1	Thau2	Thau4
sample04	9	10	9	9	6	14	11	11	8	11	11	13	11	7	8	8
sample05	11	12	12	9	8	11	9	9	7	12	12	12	11	9	9	9
sample06	9	9	8	9	8	8	9	10	15	8	8	3	9	9	10	10
sample10	7	6	7	8	7	7	8	9	10	8	9	9	9	10	9	10
sample11	9	11	10	10	10	10	9	9	11	15	10	8	8	9	8	8
sample12	12	13	13	13	9	11	7	8	6	15	12	11	10	9	9	9
sample16	7	6	6	8	7	6	5	5	5	1	6	6	7	10	8	8
sample17	9	7	8	8	8	9	7	8	7	15	10	10	10	9	9	9
sample18	8	9	9	6	6	11	8	9	13	6	7	11	10	8	8	9

## Sheet: Rinput_heatmap
time	sex	gene	foldddct	category	order	label
24h	female	Col5	2.22892	9	pos04	sample06
24h	female	Col5	1.29903	8	pos02	sample08
24h	female	Col5	1.65954	9	pos01	sample09
24h	male	Col5	1.69299	9	pos05	sample05
24h	male	Col5	1.82948	9	pos08	sample02
24h	male	Col5	1.94539	9	pos01	sample09
24h	female	Col5	1.34094	8	pos03	sample07
24h	female	Col5	-4.90654	6	pos07	sample03
24h	female	Col5	1.09617	8	pos09	sample01
24h	male	Col5	-1.39497	8	pos02	sample08
24h	male	Col5	3.14041	10	pos06	sample04
24h	male	Col5	43.1195	13	pos07	sample03
24h	female	Col5	-2.97862	7	pos06	sample04
24h	female	Col5	-19.0927	4	pos05	sample05
24h	female	Col5	1.94114	9	pos08	sample02
24h	male	Col5	1.452	8	pos03	sample07
24h	male	Col5	1.44941	8	pos04	sample06
24h	male	Col5	-5.63194	6	pos09	sample01
24h	female	SapL7	1.18286	8	pos04	sample06
24h	female	SapL7	1.07675	8	pos02	sample08
24h	female	SapL7	2.41767	9	pos01	sample09
24h	male	SapL7	6.95734	11	pos05	sample05
24h	male	SapL7	10.0686	11	pos08	sample02
24h	male	SapL7	2.3467	9	pos01	sample09
24h	female	SapL7	-2.06843	7	pos03	sample07
24h	female	SapL7	-5.91229	6	pos07	sample03
24h	female	SapL7	-1.1649	8	pos09	sample01
24h	male	SapL7	1.53085	9	pos02	sample08
24h	male	SapL7	1.37237	8	pos06	sample04
24h	male	SapL7	4.85603	10	pos07	sample03
24h	female	SapL7	-8.52219	5	pos06	sample04
24h	female	SapL7	-10.3309	5	pos05	sample05
24h	female	SapL7	-2.28607	7	pos08	sample02
24h	male	SapL7	-2.64951	7	pos03	sample07
24h	male	SapL7	3.33286	10	pos04	sample06
24h	male	SapL7	4.03133	10	pos09	sample01
24h	female	Def3	2.58304	9	pos04	sample06
24h	female	Def3	1.14003	8	pos02	sample08
24h	female	Def3	1.70326	9	pos01	sample09
24h	male	Def3	8.40303	11	pos05	sample05
24h	male	Def3	13.98	12	pos08	sample02
24h	male	Def3	-1.055	8	pos01	sample09
24h	female	Def3	-1.51822	7	pos03	sample07
24h	female	Def3	-2.12213	7	pos07	sample03
24h	female	Def3	-2.75125	7	pos09	sample01
24h	male	Def3	2.53546	9	pos02	sample08
24h	male	Def3	5.37119	10	pos06	sample04
24h	male	Def3	18.2869	12	pos07	sample03
24h	female	Def3	-8.35053	5	pos06	sample04
24h	female	Def3	-7.33827	5	pos05	sample05
24h	female	Def3	-2.1033	7	pos08	sample02
24h	male	Def3	-3.5466	6	pos03	sample07
24h	male	Def3	3.78741	10	pos04	sample06
24h	male	Def3	-1.59424	7	pos09	sample01
24h	female	Def1	1.76249	9	pos04	sample06
24h	female	Def1	3.44711	10	pos02	sample08
24h	female	Def1	2.51999	9	pos01	sample09
24h	male	Def1	10.5306	11	pos05	sample05
24h	male	Def1	22.1982	12	pos08	sample02
24h	male	Def1	1.04853	8	pos01	sample09
24h	female	Def1	-2.4069	7	pos03	sample07
24h	female	Def1	270.614	15	pos07	sample03
24h	female	Def1	-1.31301	8	pos09	sample01
24h	male	Def1	-1.05468	8	pos02	sample08
24h	male	Def1	2844.46	15	pos06	sample04
24h	male	Def1	8240.48	15	pos07	sample03
24h	female	Def1	-79.6095	2	pos06	sample04
24h	female	Def1	7.42732	11	pos05	sample05
24h	female	Def1	-33.1885	3	pos08	sample02
24h	male	Def1	-154.654	1	pos03	sample07
24h	male	Def1	290.481	15	pos04	sample06
24h	male	Def1	-5.33401	6	pos09	sample01
24h	female	Def7	13.5162	12	pos04	sample06
24h	female	Def7	4.62258	10	pos02	sample08
24h	female	Def7	6.03748	11	pos01	sample09
24h	male	Def7	40.8689	13	pos05	sample05
24h	male	Def7	12.1819	12	pos08	sample02
24h	male	Def7	-26.9451	3	pos01	sample09
24h	female	Def7	2.13005	9	pos03	sample07
24h	female	Def7	-4.31708	6	pos07	sample03
24h	female	Def7	-77.4532	2	pos09	sample01
24h	male	Def7	2.56895	9	pos02	sample08
24h	male	Def7	1.07282	8	pos06	sample04
24h	male	Def7	6.0287	11	pos07	sample03
24h	female	Def7	-3.94284	6	pos06	sample04
24h	female	Def7	-15.4042	4	pos05	sample05
24h	female	Def7	-2.09183	7	pos08	sample02
24h	male	Def7	-4.51076	6	pos03	sample07
24h	male	Def7	3.14204	10	pos04	sample06
24h	male	Def7	7.45991	11	pos09	sample01
24h	female	Att06	1.72274	9	pos04	sample06
24h	female	Att06	-2.32148	7	pos02	sample08
24h	female	Att06	2.38916	9	pos01	sample09
24h	male	Att06	3.20789	10	pos05	sample05
24h	male	Att06	23.1303	12	pos08	sample02
24h	male	Att06	2.21538	9	pos01	sample09
24h	female	Att06	1.34331	8	pos03	sample07
24h	female	Att06	1.26144	8	pos07	sample03
24h	female	Att06	3.71842	10	pos09	sample01
24h	male	Att06	-4.11024	6	pos02	sample08
24h	male	Att06	6.57249	11	pos06	sample04
24h	male	Att06	44.3711	13	pos07	sample03
24h	female	Att06	-1.9267	7	pos06	sample04
24h	female	Att06	-2.69418	7	pos05	sample05
24h	female	Att06	1.00645	8	pos08	sample02
24h	male	Att06	-4.59926	6	pos03	sample07
24h	male	Att06	-2.12104	7	pos04	sample06
24h	male	Att06	2.23736	9	pos09	sample01
24h	female	Att04	1.44532	8	pos04	sample06
24h	female	Att04	3.52007	10	pos02	sample08
24h	female	Att04	1.6552	9	pos01	sample09
24h	male	Att04	2.82563	9	pos05	sample05
24h	male	Att04	9.70072	11	pos08	sample02
24h	male	Att04	1.83526	9	pos01	sample09
24h	female	Att04	-1.57684	7	pos03	sample07
24h	female	Att04	-1.54608	7	pos07	sample03
24h	female	Att04	-2.5669	7	pos09	sample01
24h	male	Att04	-1.52573	7	pos02	sample08
24h	male	Att04	2.26218	9	pos06	sample04
24h	male	Att04	20.2388	12	pos07	sample03
24h	female	Att04	-1.09962	8	pos06	sample04
24h	female	Att04	-1.99748	7	pos05	sample05
24h	female	Att04	1.8326	9	pos08	sample02
24h	male	Att04	-2.83038	7	pos03	sample07
24h	male	Att04	1.63385	9	pos04	sample06
24h	male	Att04	1.13927	8	pos09	sample01
24h	female	Att10	1.25933	8	pos04	sample06
24h	female	Att10	-1.85493	7	pos02	sample08
24h	female	Att10	2.29608	9	pos01	sample09
24h	male	Att10	1.66412	9	pos05	sample05
24h	male	Att10	19.8709	12	pos08	sample02
24h	male	Att10	1.09154	8	pos01	sample09
24h	female	Att10	1.70547	9	pos03	sample07
24h	female	Att10	1.60389	9	pos07	sample03
24h	female	Att10	1.29699	8	pos09	sample01
24h	male	Att10	-2.22184	7	pos02	sample08
24h	male	Att10	4.05392	10	pos06	sample04
24h	male	Att10	38.0302	13	pos07	sample03
24h	female	Att10	-1.26377	8	pos06	sample04
24h	female	Att10	-2.22374	7	pos05	sample05
24h	female	Att10	1.03007	8	pos08	sample02
24h	male	Att10	-3.94033	6	pos03	sample07
24h	male	Att10	-1.47582	8	pos04	sample06
24h	male	Att10	1.75086	9	pos09	sample01
24h	female	Thau2	-2.98924	7	pos04	sample06
24h	female	Thau2	-3.58165	6	pos02	sample08
24h	female	Thau2	-1.39208	8	pos01	sample09
24h	male	Thau2	-1.38829	8	pos05	sample05
24h	male	Thau2	2.63991	9	pos08	sample02
24h	male	Thau2	4.04152	10	pos01	sample09
24h	female	Thau2	-1.65033	7	pos03	sample07
24h	female	Thau2	1.22169	8	pos07	sample03
24h	female	Thau2	-1.52063	7	pos09	sample01
24h	male	Thau2	2.94062	9	pos02	sample08
24h	male	Thau2	1.13347	8	pos06	sample04
24h	male	Thau2	1.9396	9	pos07	sample03
24h	female	Thau2	-4.49846	6	pos06	sample04
24h	female	Thau2	-2.23345	7	pos05	sample05
24h	female	Thau2	-3.72689	6	pos08	sample02
24h	male	Thau2	1.18373	8	pos03	sample07
24h	male	Thau2	2.14156	9	pos04	sample06
24h	male	Thau2	1.33441	8	pos09	sample01
24h	female	Thau1	-2.44773	7	pos04	sample06
24h	female	Thau1	-1.52681	7	pos02	sample08
24h	female	Thau1	1.19302	8	pos01	sample09
24h	male	Thau1	-1.65562	7	pos05	sample05
24h	male	Thau1	2.44788	9	pos08	sample02
24h	male	Thau1	1.87615	9	pos01	sample09
24h	female	Thau1	-2.69097	7	pos03	sample07
24h	female	Thau1	-2.29761	7	pos07	sample03
24h	female	Thau1	-1.72462	7	pos09	sample01
24h	male	Thau1	3.28535	10	pos02	sample08
24h	male	Thau1	1.62574	9	pos06	sample04
24h	male	Thau1	2.87541	9	pos07	sample03
24h	female	Thau1	2.90031	9	pos06	sample04
24h	female	Thau1	1.88389	9	pos05	sample05
24h	female	Thau1	3.76541	10	pos08	sample02
24h	male	Thau1	3.7144	10	pos03	sample07
24h	male	Thau1	2.56754	9	pos04	sample06
24h	male	Thau1	-1.06717	8	pos09	sample01
24h	female	Thau4	-2.81816	7	pos04	sample06
24h	female	Thau4	-3.25728	6	pos02	sample08
24h	female	Thau4	-1.13227	8	pos01	sample09
24h	male	Thau4	1.03683	8	pos05	sample05
24h	male	Thau4	2.50985	9	pos08	sample02
24h	male	Thau4	4.79544	10	pos01	sample09
24h	female	Thau4	-1.15802	8	pos03	sample07
24h	female	Thau4	1.30496	8	pos07	sample03
24h	female	Thau4	-1.64542	7	pos09	sample01
24h	male	Thau4	4.54143	10	pos02	sample08
24h	male	Thau4	1.37699	8	pos06	sample04
24h	male	Thau4	2.38642	9	pos07	sample03
24h	female	Thau4	-5.24567	6	pos06	sample04
24h	female	Thau4	-2.56107	7	pos05	sample05
24h	female	Thau4	-3.88035	6	pos08	sample02
24h	male	Thau4	1.30579	8	pos03	sample07
24h	male	Thau4	1.81648	9	pos04	sample06
24h	male	Thau4	1.87852	9	pos09	sample01
24h	female	ColLD	1.51963	9	pos04	sample06
24h	female	ColLD	-13.3599	4	pos02	sample08
24h	female	ColLD	-3.86524	6	pos01	sample09
24h	male	ColLD	59.4905	14	pos05	sample05
24h	male	ColLD	6.63798	11	pos08	sample02
24h	male	ColLD	1.31096	8	pos01	sample09
24h	female	ColLD	-13.1349	4	pos03	sample07
24h	female	ColLD	-8.28573	5	pos07	sample03
24h	female	ColLD	-9.76064	5	pos09	sample01
24h	male	ColLD	-2.45935	7	pos02	sample08
24h	male	ColLD	3.38714	10	pos06	sample04
24h	male	ColLD	10.6388	11	pos07	sample03
24h	female	ColLD	-2.35	7	pos06	sample04
24h	female	ColLD	-4.87076	6	pos05	sample05
24h	female	ColLD	-4.87443	6	pos08	sample02
24h	male	ColLD	-4.2701	6	pos03	sample07
24h	male	ColLD	2.39192	9	pos04	sample06
24h	male	ColLD	11.5463	11	pos09	sample01
24h	female	ColLB	-2.40097	7	pos04	sample06
24h	female	ColLB	1.1787	8	pos02	sample08
24h	female	ColLB	-2.87297	7	pos01	sample09
24h	male	ColLB	-5.44333	6	pos05	sample05
24h	male	ColLB	1.2483	8	pos08	sample02
24h	male	ColLB	1.3589	8	pos01	sample09
24h	female	ColLB	-9.76768	5	pos03	sample07
24h	female	ColLB	2.33707	9	pos07	sample03
24h	female	ColLB	1.55856	9	pos09	sample01
24h	male	ColLB	-2.26853	7	pos02	sample08
24h	male	ColLB	3.34309	10	pos06	sample04
24h	male	ColLB	2.20863	9	pos07	sample03
24h	female	ColLB	-5.31421	6	pos06	sample04
24h	female	ColLB	-3.29837	6	pos05	sample05
24h	female	ColLB	-3.81719	6	pos08	sample02
24h	male	ColLB	-1.58956	7	pos03	sample07
24h	male	ColLB	1.22727	8	pos04	sample06
24h	male	ColLB	-3.4735	6	pos09	sample01
24h	female	CLys1	2.03234	9	pos04	sample06
24h	female	CLys1	1.07485	8	pos02	sample08
24h	female	CLys1	-1.58346	7	pos01	sample09
24h	male	CLys1	10.114	11	pos05	sample05
24h	male	CLys1	2.99348	9	pos08	sample02
24h	male	CLys1	2.20616	9	pos01	sample09
24h	female	CLys1	5.73572	10	pos03	sample07
24h	female	CLys1	-2.94127	7	pos07	sample03
24h	female	CLys1	-2.2497	7	pos09	sample01
24h	male	CLys1	1.28341	8	pos02	sample08
24h	male	CLys1	1.52333	9	pos06	sample04
24h	male	CLys1	-1.64493	7	pos07	sample03
24h	female	CLys1	-11.5599	5	pos06	sample04
24h	female	CLys1	-9.38167	5	pos05	sample05
24h	female	CLys1	-2.57896	7	pos08	sample02
24h	male	CLys1	-6.44781	5	pos03	sample07
24h	male	CLys1	-1.56256	7	pos04	sample06
24h	male	CLys1	-1.22452	8	pos09	sample01
24h	female	CLys2	1.61801	9	pos04	sample06
24h	female	CLys2	-1.26864	8	pos02	sample08
24h	female	CLys2	-1.21972	8	pos01	sample09
24h	male	CLys2	9.22844	11	pos05	sample05
24h	male	CLys2	2.81171	9	pos08	sample02
24h	male	CLys2	4.24825	10	pos01	sample09
24h	female	CLys2	4.07676	10	pos03	sample07
24h	female	CLys2	-2.81141	7	pos07	sample03
24h	female	CLys2	-1.78243	7	pos09	sample01
24h	male	CLys2	1.80432	9	pos02	sample08
24h	male	CLys2	2.47477	9	pos06	sample04
24h	male	CLys2	1.18966	8	pos07	sample03
24h	female	CLys2	-23.8112	4	pos06	sample04
24h	female	CLys2	-18.0201	4	pos05	sample05
24h	female	CLys2	-7.72053	5	pos08	sample02
24h	male	CLys2	-10.3566	5	pos03	sample07
24h	male	CLys2	-1.10566	8	pos04	sample06
24h	male	CLys2	1.93398	9	pos09	sample01
24h	female	CLys4	3.85259	10	pos04	sample06
24h	female	CLys4	3.05854	10	pos02	sample08
24h	female	CLys4	6.17059	11	pos01	sample09
24h	male	CLys4	-1.2388	8	pos05	sample05
24h	male	CLys4	-1.54305	7	pos08	sample02
24h	male	CLys4	101.585	15	pos01	sample09
24h	female	CLys4	1.58202	9	pos03	sample07
24h	female	CLys4	-11.3777	5	pos07	sample03
24h	female	CLys4	1.88427	9	pos09	sample01
24h	male	CLys4	4.23336	10	pos02	sample08
24h	male	CLys4	8.70373	11	pos06	sample04
24h	male	CLys4	-3.97858	6	pos07	sample03
24h	female	CLys4	-16.7646	4	pos06	sample04
24h	female	CLys4	-12.7897	4	pos05	sample05
24h	female	CLys4	-4.34441	6	pos08	sample02
24h	male	CLys4	-6.129	5	pos03	sample07
24h	male	CLys4	-2.50591	7	pos04	sample06
24h	male	CLys4	24.3707	13	pos09	sample01
48h	female	Col5	2.81992	9	pos04	sample06
48h	female	Col5	1.31878	8	pos02	sample08
48h	female	Col5	1.66998	9	pos01	sample09
48h	male	Col5	-1.71277	7	pos05	sample05
48h	male	Col5	-1.96841	7	pos08	sample02
48h	male	Col5	5.5356	10	pos01	sample09
48h	female	Col5	1.51304	9	pos03	sample07
48h	female	Col5	-5.43734	6	pos07	sample03
48h	female	Col5	-2.63878	7	pos09	sample01
48h	male	Col5	10.9097	11	pos02	sample08
48h	male	Col5	6.48892	11	pos06	sample04
48h	male	Col5	4.62524	10	pos07	sample03
48h	female	Col5	-10.618	5	pos06	sample04
48h	female	Col5	-1.1248	8	pos05	sample05
48h	female	Col5	-1.22419	8	pos08	sample02
48h	male	Col5	1.83226	9	pos03	sample07
48h	male	Col5	-5.87674	6	pos04	sample06
48h	male	Col5	1.26018	8	pos09	sample01
48h	female	SapL7	1.08538	8	pos04	sample06
48h	female	SapL7	-1.3921	8	pos02	sample08
48h	female	SapL7	-1.78017	7	pos01	sample09
48h	male	SapL7	3.50101	10	pos05	sample05
48h	male	SapL7	1.1987	8	pos08	sample02
48h	male	SapL7	3.1277	10	pos01	sample09
48h	female	SapL7	-4.08683	6	pos03	sample07
48h	female	SapL7	-3.11561	6	pos07	sample03
48h	female	SapL7	6.6109	11	pos09	sample01
48h	male	SapL7	9.22723	11	pos02	sample08
48h	male	SapL7	1.64798	9	pos06	sample04
48h	male	SapL7	2.95892	9	pos07	sample03
48h	female	SapL7	-1.50524	7	pos06	sample04
48h	female	SapL7	-2.80215	7	pos05	sample05
48h	female	SapL7	-3.20905	6	pos08	sample02
48h	male	SapL7	3.10263	10	pos03	sample07
48h	male	SapL7	4.68419	10	pos04	sample06
48h	male	SapL7	4.76233	10	pos09	sample01
48h	female	Def3	-1.2263	8	pos04	sample06
48h	female	Def3	-11.4406	5	pos02	sample08
48h	female	Def3	-1.24705	8	pos01	sample09
48h	male	Def3	-1.28735	8	pos05	sample05
48h	male	Def3	1.98165	9	pos08	sample02
48h	male	Def3	2.73842	9	pos01	sample09
48h	female	Def3	-2.88774	7	pos03	sample07
48h	female	Def3	-1.62459	7	pos07	sample03
48h	female	Def3	-2.08875	7	pos09	sample01
48h	male	Def3	16.9715	12	pos02	sample08
48h	male	Def3	2.53817	9	pos06	sample04
48h	male	Def3	6.25677	11	pos07	sample03
48h	female	Def3	1.81247	9	pos06	sample04
48h	female	Def3	-1.20484	8	pos05	sample05
48h	female	Def3	-1.71081	7	pos08	sample02
48h	male	Def3	-4.00745	6	pos03	sample07
48h	male	Def3	1.87841	9	pos04	sample06
48h	male	Def3	-2.24646	7	pos09	sample01
48h	female	Def1	-46.977	3	pos04	sample06
48h	female	Def1	-52.4343	2	pos02	sample08
48h	female	Def1	-8.99175	5	pos01	sample09
48h	male	Def1	-10.4033	5	pos05	sample05
48h	male	Def1	-9.95054	5	pos08	sample02
48h	male	Def1	-2.71512	7	pos01	sample09
48h	female	Def1	-10.4609	5	pos03	sample07
48h	female	Def1	-9.63053	5	pos07	sample03
48h	female	Def1	-3.74519	6	pos09	sample01
48h	male	Def1	8.17274	11	pos02	sample08
48h	male	Def1	1.17925	8	pos06	sample04
48h	male	Def1	1341.58	15	pos07	sample03
48h	female	Def1	-2.5304	7	pos06	sample04
48h	female	Def1	-1.73605	7	pos05	sample05
48h	female	Def1	-2.52504	7	pos08	sample02
48h	male	Def1	-3.85559	6	pos03	sample07
48h	male	Def1	498.37	15	pos04	sample06
48h	male	Def1	-3.30687	6	pos09	sample01
48h	female	Def7	-2.5708	7	pos04	sample06
48h	female	Def7	-31.2725	3	pos02	sample08
48h	female	Def7	5.79096	10	pos01	sample09
48h	male	Def7	-2.57344	7	pos05	sample05
48h	male	Def7	2.43821	9	pos08	sample02
48h	male	Def7	11.2387	11	pos01	sample09
48h	female	Def7	1.93402	9	pos03	sample07
48h	female	Def7	-2.03379	7	pos07	sample03
48h	female	Def7	-115.7	1	pos09	sample01
48h	male	Def7	6.18973	11	pos02	sample08
48h	male	Def7	4.06849	10	pos06	sample04
48h	male	Def7	1.47341	8	pos07	sample03
48h	female	Def7	3.57635	10	pos06	sample04
48h	female	Def7	1.64543	9	pos05	sample05
48h	female	Def7	-3.03012	6	pos08	sample02
48h	male	Def7	-19.4851	4	pos03	sample07
48h	male	Def7	-4.25506	6	pos04	sample06
48h	male	Def7	1.31035	8	pos09	sample01
48h	female	Att06	2.51892	9	pos04	sample06
48h	female	Att06	4.64372	10	pos02	sample08
48h	female	Att06	-2.50043	7	pos01	sample09
48h	male	Att06	1.09971	8	pos05	sample05
48h	male	Att06	-2.12412	7	pos08	sample02
48h	male	Att06	-1.41285	8	pos01	sample09
48h	female	Att06	1.44345	8	pos03	sample07
48h	female	Att06	-2.12145	7	pos07	sample03
48h	female	Att06	2.55272	9	pos09	sample01
48h	male	Att06	2.16454	9	pos02	sample08
48h	male	Att06	-1.93203	7	pos06	sample04
48h	male	Att06	1.71044	9	pos07	sample03
48h	female	Att06	4.58527	10	pos06	sample04
48h	female	Att06	1.80401	9	pos05	sample05
48h	female	Att06	2.14276	9	pos08	sample02
48h	male	Att06	3.26368	10	pos03	sample07
48h	male	Att06	-1.0579	8	pos04	sample06
48h	male	Att06	1.4803	8	pos09	sample01
48h	female	Att04	1.45408	8	pos04	sample06
48h	female	Att04	1.57911	9	pos02	sample08
48h	female	Att04	2.96312	9	pos01	sample09
48h	male	Att04	-2.47908	7	pos05	sample05
48h	male	Att04	1.586	9	pos08	sample02
48h	male	Att04	-1.7098	7	pos01	sample09
48h	female	Att04	3.20682	10	pos03	sample07
48h	female	Att04	-1.07686	8	pos07	sample03
48h	female	Att04	4.74255	10	pos09	sample01
48h	male	Att04	-1.41179	8	pos02	sample08
48h	male	Att04	-1.51571	7	pos06	sample04
48h	male	Att04	4.83219	10	pos07	sample03
48h	female	Att04	-1.38124	8	pos06	sample04
48h	female	Att04	-1.29474	8	pos05	sample05
48h	female	Att04	-2.53556	7	pos08	sample02
48h	male	Att04	2.58407	9	pos03	sample07
48h	male	Att04	-1.81128	7	pos04	sample06
48h	male	Att04	1.79719	9	pos09	sample01
48h	female	Att10	5.53417	10	pos04	sample06
48h	female	Att10	1.95759	9	pos02	sample08
48h	female	Att10	1.01461	8	pos01	sample09
48h	male	Att10	1.39482	8	pos05	sample05
48h	male	Att10	-1.91851	7	pos08	sample02
48h	male	Att10	-1.0501	8	pos01	sample09
48h	female	Att10	1.8233	9	pos03	sample07
48h	female	Att10	-2.08659	7	pos07	sample03
48h	female	Att10	1.94781	9	pos09	sample01
48h	male	Att10	1.23366	8	pos02	sample08
48h	male	Att10	-2.49404	7	pos06	sample04
48h	male	Att10	1.65283	9	pos07	sample03
48h	female	Att10	5.13861	10	pos06	sample04
48h	female	Att10	-1.34016	8	pos05	sample05
48h	female	Att10	-1.30129	8	pos08	sample02
48h	male	Att10	1.83884	9	pos03	sample07
48h	male	Att10	1.47421	8	pos04	sample06
48h	male	Att10	2.422	9	pos09	sample01
48h	female	Thau2	-2.54321	7	pos04	sample06
48h	female	Thau2	-2.40025	7	pos02	sample08
48h	female	Thau2	-1.05459	8	pos01	sample09
48h	male	Thau2	1.6575	9	pos05	sample05
48h	male	Thau2	2.0368	9	pos08	sample02
48h	male	Thau2	2.19123	9	pos01	sample09
48h	female	Thau2	-1.26346	8	pos03	sample07
48h	female	Thau2	-3.06421	6	pos07	sample03
48h	female	Thau2	-4.05678	6	pos09	sample01
48h	male	Thau2	1.78559	9	pos02	sample08
48h	male	Thau2	2.36029	9	pos06	sample04
48h	male	Thau2	1.89529	9	pos07	sample03
48h	female	Thau2	-4.07043	6	pos06	sample04
48h	female	Thau2	-2.68775	7	pos05	sample05
48h	female	Thau2	-1.20572	8	pos08	sample02
48h	male	Thau2	2.82883	9	pos03	sample07
48h	male	Thau2	-1.00746	8	pos04	sample06
48h	male	Thau2	-1.00122	8	pos09	sample01
48h	female	Thau1	-1.37601	8	pos04	sample06
48h	female	Thau1	1.74634	9	pos02	sample08
48h	female	Thau1	-1.6876	7	pos01	sample09
48h	male	Thau1	3.07805	10	pos05	sample05
48h	male	Thau1	3.1254	10	pos08	sample02
48h	male	Thau1	4.06315	10	pos01	sample09
48h	female	Thau1	-1.07487	8	pos03	sample07
48h	female	Thau1	-1.17242	8	pos07	sample03
48h	female	Thau1	-4.68186	6	pos09	sample01
48h	male	Thau1	1.36143	8	pos02	sample08
48h	male	Thau1	1.9208	9	pos06	sample04
48h	male	Thau1	-1.09923	8	pos07	sample03
48h	female	Thau1	-5.99395	6	pos06	sample04
48h	female	Thau1	-1.86975	7	pos05	sample05
48h	female	Thau1	-3.62324	6	pos08	sample02
48h	male	Thau1	6.25341	11	pos03	sample07
48h	male	Thau1	2.05668	9	pos04	sample06
48h	male	Thau1	3.04244	10	pos09	sample01
48h	female	Thau4	-4.37987	6	pos04	sample06
48h	female	Thau4	-1.88951	7	pos02	sample08
48h	female	Thau4	-1.19698	8	pos01	sample09
48h	male	Thau4	1.45375	8	pos05	sample05
48h	male	Thau4	2.5099	9	pos08	sample02
48h	male	Thau4	2.01556	9	pos01	sample09
48h	female	Thau4	-1.36925	8	pos03	sample07
48h	female	Thau4	-2.87975	7	pos07	sample03
48h	female	Thau4	-2.39716	7	pos09	sample01
48h	male	Thau4	1.88161	9	pos02	sample08
48h	male	Thau4	2.65412	9	pos06	sample04
48h	male	Thau4	2.37402	9	pos07	sample03
48h	female	Thau4	-1.5213	7	pos06	sample04
48h	female	Thau4	-2.67575	7	pos05	sample05
48h	female	Thau4	-1.16048	8	pos08	sample02
48h	male	Thau4	2.93093	9	pos03	sample07
48h	male	Thau4	1.22695	8	pos04	sample06
48h	male	Thau4	1.21979	8	pos09	sample01
48h	female	ColLD	-2.36528	7	pos04	sample06
48h	female	ColLD	-4.85774	6	pos02	sample08
48h	female	ColLD	-1.55727	7	pos01	sample09
48h	male	ColLD	4.733	10	pos05	sample05
48h	male	ColLD	5.85762	10	pos08	sample02
48h	male	ColLD	7.21534	11	pos01	sample09
48h	female	ColLD	1.55871	9	pos03	sample07
48h	female	ColLD	-1.90162	7	pos07	sample03
48h	female	ColLD	4.68134	10	pos09	sample01
48h	male	ColLD	115.802	15	pos02	sample08
48h	male	ColLD	1.74164	9	pos06	sample04
48h	male	ColLD	13.2549	12	pos07	sample03
48h	female	ColLD	-4.38996	6	pos06	sample04
48h	female	ColLD	-5.1222	6	pos05	sample05
48h	female	ColLD	-8.01412	5	pos08	sample02
48h	male	ColLD	1.90218	9	pos03	sample07
48h	male	ColLD	4.41004	10	pos04	sample06
48h	male	ColLD	-1.69287	7	pos09	sample01
48h	female	ColLB	1.56574	9	pos04	sample06
48h	female	ColLB	1.13534	8	pos02	sample08
48h	female	ColLB	-5.58962	6	pos01	sample09
48h	male	ColLB	5.31288	10	pos05	sample05
48h	male	ColLB	3.17158	10	pos08	sample02
48h	male	ColLB	7.57029	11	pos01	sample09
48h	female	ColLB	2.4776	9	pos03	sample07
48h	female	ColLB	-2.7314	7	pos07	sample03
48h	female	ColLB	7.77383	11	pos09	sample01
48h	male	ColLB	-1.0307	8	pos02	sample08
48h	male	ColLB	-1.4743	8	pos06	sample04
48h	male	ColLB	4.35105	10	pos07	sample03
48h	female	ColLB	-1.49433	8	pos06	sample04
48h	female	ColLB	1.35437	8	pos05	sample05
48h	female	ColLB	1.33978	8	pos08	sample02
48h	male	ColLB	12.194	12	pos03	sample07
48h	male	ColLB	6.28353	11	pos04	sample06
48h	male	ColLB	1.42383	8	pos09	sample01
48h	female	CLys1	-3.08379	6	pos04	sample06
48h	female	CLys1	-1.68357	7	pos02	sample08
48h	female	CLys1	-1.88223	7	pos01	sample09
48h	male	CLys1	-1.35895	8	pos05	sample05
48h	male	CLys1	1.32417	8	pos08	sample02
48h	male	CLys1	-1.34954	8	pos01	sample09
48h	female	CLys1	-2.11593	7	pos03	sample07
48h	female	CLys1	-1.39164	8	pos07	sample03
48h	female	CLys1	7.37338	11	pos09	sample01
48h	male	CLys1	4.13428	10	pos02	sample08
48h	male	CLys1	4.87562	10	pos06	sample04
48h	male	CLys1	6.3391	11	pos07	sample03
48h	female	CLys1	1.42471	8	pos06	sample04
48h	female	CLys1	-1.01553	8	pos05	sample05
48h	female	CLys1	-1.84223	7	pos08	sample02
48h	male	CLys1	1.81978	9	pos03	sample07
48h	male	CLys1	4.85557	10	pos04	sample06
48h	male	CLys1	1.6605	9	pos09	sample01
48h	female	CLys2	-6.95211	5	pos04	sample06
48h	female	CLys2	-1.0255	8	pos02	sample08
48h	female	CLys2	-1.85359	7	pos01	sample09
48h	male	CLys2	2.25459	9	pos05	sample05
48h	male	CLys2	-1.08488	8	pos08	sample02
48h	male	CLys2	-1.12914	8	pos01	sample09
48h	female	CLys2	-2.27	7	pos03	sample07
48h	female	CLys2	-1.0513	8	pos07	sample03
48h	female	CLys2	16.5451	12	pos09	sample01
48h	male	CLys2	8.26183	11	pos02	sample08
48h	male	CLys2	4.92418	10	pos06	sample04
48h	male	CLys2	11.7333	11	pos07	sample03
48h	female	CLys2	-1.30486	8	pos06	sample04
48h	female	CLys2	-1.30057	8	pos05	sample05
48h	female	CLys2	-3.82266	6	pos08	sample02
48h	male	CLys2	2.58493	9	pos03	sample07
48h	male	CLys2	7.78749	11	pos04	sample06
48h	male	CLys2	2.32848	9	pos09	sample01
48h	female	CLys4	1.21245	8	pos04	sample06
48h	female	CLys4	-1.09707	8	pos02	sample08
48h	female	CLys4	3.49151	10	pos01	sample09
48h	male	CLys4	8.34729	11	pos05	sample05
48h	male	CLys4	3.25447	10	pos08	sample02
48h	male	CLys4	4.91247	10	pos01	sample09
48h	female	CLys4	2.43282	9	pos03	sample07
48h	female	CLys4	-8.66465	5	pos07	sample03
48h	female	CLys4	-14.1429	4	pos09	sample01
48h	male	CLys4	-994.023	1	pos02	sample08
48h	male	CLys4	18.5589	12	pos06	sample04
48h	male	CLys4	1.0108	8	pos07	sample03
48h	female	CLys4	2.24039	9	pos06	sample04
48h	female	CLys4	-19.2357	4	pos05	sample05
48h	female	CLys4	-9.673	5	pos08	sample02
48h	male	CLys4	21.9412	12	pos03	sample07
48h	male	CLys4	-2.86244	7	pos04	sample06
48h	male	CLys4	4.48905	10	pos09	sample01
