# Supplementary material for: The infection of Harmonia axyridis by a parasitic nematode is mediated by entomopathogenic bacteria and triggers sex-specific host immune responses
Source: Sci Rep. 2018 Oct 29;8:15938. doi: 10.1038/s41598-018-34278-x (PMC6206131; doi:10.1038/s41598-018-34278-x)
Supplement: Supplementary file 3 — Dataset S2 [file 41598_2018_34278_MOESM3_ESM.xlsx]

## Sheet: survival data_8x10^9
individual	treatment	sex	status	time
1	PBS	f	0	240
2	PBS	m	0	240
3	PBS	f	0	240
4	PBS	m	0	240
5	PBS	f	0	240
6	PBS	m	0	240
7	PBS	f	0	240
8	PBS	m	0	240
9	PBS	f	0	240
10	PBS	m	0	240
11	PBS	f	0	240
12	PBS	m	0	240
13	PBS	f	0	240
14	PBS	m	0	240
15	PBS	f	0	240
16	PBS	m	0	240
17	PBS	f	0	240
18	PBS	m	0	240
19	PBS	f	0	240
20	PBS	m	0	240
21	PBS	f	0	240
22	PBS	m	0	240
23	PBS	f	0	240
24	PBS	m	0	240
25	PBS	f	0	240
26	PBS	m	0	240
27	PBS	f	0	240
28	PBS	m	0	240
29	PBS	f	0	240
30	PBS	m	0	240
1	Ssci	f	1	84
2	Ssci	m	1	60
3	Ssci	f	1	84
4	Ssci	m	0	240
5	Ssci	f	1	84
6	Ssci	m	0	240
7	Ssci	f	1	96
8	Ssci	m	0	240
9	Ssci	f	1	120
10	Ssci	m	0	240
11	Ssci	f	0	240
12	Ssci	m	0	240
13	Ssci	f	0	240
14	Ssci	m	0	240
15	Ssci	f	0	240
16	Ssci	m	0	240
17	Ssci	f	0	240
18	Ssci	m	0	240
19	Ssci	f	0	240
20	Ssci	m	0	240
21	Ssci	f	1	96
22	Ssci	m	1	132
23	Ssci	f	1	120
24	Ssci	m	1	180
25	Ssci	f	1	156
26	Ssci	m	0	240
27	Ssci	f	0	240
28	Ssci	m	0	240
29	Ssci	f	0	240
30	Ssci	m	0	240
1	Pret	f	1	24
2	Pret	m	1	24
3	Pret	f	1	36
4	Pret	m	1	24
5	Pret	f	1	36
6	Pret	m	1	24
7	Pret	f	1	48
8	Pret	m	1	24
9	Pret	f	1	60
10	Pret	m	1	24
11	Pret	f	1	24
12	Pret	m	1	36
13	Pret	f	1	24
14	Pret	m	1	36
15	Pret	f	1	24
16	Pret	m	1	36
17	Pret	f	1	24
18	Pret	m	1	36
19	Pret	f	1	36
20	Pret	m	1	36
21	Pret	f	1	24
22	Pret	m	1	24
23	Pret	f	1	24
24	Pret	m	1	24
25	Pret	f	1	36
26	Pret	m	1	36
27	Pret	f	1	36
28	Pret	m	1	36
29	Pret	f	1	36
30	Pret	m	1	60
1	Smar	f	1	24
2	Smar	m	1	24
3	Smar	f	1	24
4	Smar	m	1	24
5	Smar	f	1	24
6	Smar	m	1	24
7	Smar	f	1	24
8	Smar	m	1	24
9	Smar	f	1	24
10	Smar	m	1	24
11	Smar	f	1	24
12	Smar	m	1	24
13	Smar	f	1	24
14	Smar	m	1	24
15	Smar	f	1	24
16	Smar	m	1	24
17	Smar	f	1	24
18	Smar	m	1	24
19	Smar	f	1	24
20	Smar	m	1	36
21	Smar	f	1	24
22	Smar	m	1	24
23	Smar	f	1	24
24	Smar	m	1	24
25	Smar	f	1	24
26	Smar	m	1	24
27	Smar	f	1	24
28	Smar	m	1	24
29	Smar	f	1	24
30	Smar	m	1	24

## Sheet: survival data_8x10^7
individual	treatment	sex	status	time
1	PBS	f	0	240
2	PBS	m	0	240
3	PBS	f	0	240
4	PBS	m	0	240
5	PBS	f	0	240
6	PBS	m	0	240
7	PBS	f	0	240
8	PBS	m	0	240
9	PBS	f	0	240
10	PBS	m	0	240
11	PBS	f	0	240
12	PBS	m	0	240
13	PBS	f	0	240
14	PBS	m	0	240
15	PBS	f	0	240
16	PBS	m	0	240
17	PBS	f	0	240
18	PBS	m	0	240
19	PBS	f	0	240
20	PBS	m	0	240
21	PBS	f	0	240
22	PBS	m	0	240
23	PBS	f	0	240
24	PBS	m	0	240
25	PBS	f	0	240
26	PBS	m	0	240
27	PBS	f	0	240
28	PBS	m	0	240
29	PBS	f	0	240
30	PBS	m	0	240
1	Ssci	f	0	240
2	Ssci	m	0	240
3	Ssci	f	0	240
4	Ssci	m	0	240
5	Ssci	f	0	240
6	Ssci	m	0	240
7	Ssci	f	0	240
8	Ssci	m	0	240
9	Ssci	f	0	240
10	Ssci	m	0	240
11	Ssci	f	0	240
12	Ssci	m	0	240
13	Ssci	f	0	240
14	Ssci	m	0	240
15	Ssci	f	0	240
16	Ssci	m	0	240
17	Ssci	f	0	240
18	Ssci	m	0	240
19	Ssci	f	0	240
20	Ssci	m	0	240
21	Ssci	f	0	240
22	Ssci	m	0	240
23	Ssci	f	0	240
24	Ssci	m	0	240
25	Ssci	f	0	240
26	Ssci	m	0	240
27	Ssci	f	0	240
28	Ssci	m	0	240
29	Ssci	f	0	240
30	Ssci	m	0	240
1	Pret	f	1	60
2	Pret	m	1	60
3	Pret	f	1	60
4	Pret	m	1	84
5	Pret	f	1	60
6	Pret	m	1	84
7	Pret	f	1	84
8	Pret	m	0	240
9	Pret	f	1	180
10	Pret	m	0	240
11	Pret	f	1	48
12	Pret	m	1	48
13	Pret	f	1	48
14	Pret	m	1	60
15	Pret	f	1	60
16	Pret	m	1	60
17	Pret	f	1	60
18	Pret	m	1	60
19	Pret	f	1	60
20	Pret	m	1	60
21	Pret	f	1	36
22	Pret	m	1	36
23	Pret	f	1	48
24	Pret	m	1	60
25	Pret	f	1	60
26	Pret	m	1	60
27	Pret	f	1	84
28	Pret	m	1	72
29	Pret	f	1	84
30	Pret	m	0	240
1	Smar	f	1	36
2	Smar	m	1	48
3	Smar	f	1	48
4	Smar	m	1	48
5	Smar	f	1	48
6	Smar	m	1	48
7	Smar	f	1	60
8	Smar	m	1	72
9	Smar	f	1	120
10	Smar	m	0	240
11	Smar	f	1	36
12	Smar	m	1	36
13	Smar	f	1	48
14	Smar	m	1	60
15	Smar	f	1	60
16	Smar	m	1	60
17	Smar	f	1	72
18	Smar	m	1	120
19	Smar	f	1	96
20	Smar	m	0	240
21	Smar	f	1	60
22	Smar	m	1	36
23	Smar	f	1	60
24	Smar	m	1	48
25	Smar	f	1	60
26	Smar	m	1	60
27	Smar	f	1	72
28	Smar	m	1	192
29	Smar	f	0	240
30	Smar	m	0	240
